# Supplementary material for: Proteome-wide mendelian randomization investigates potential associations in heart failure and its etiology: emphasis on PCSK9
Source: BMC Med Genomics. 2024 Feb 21;17:59. doi: 10.1186/s12920-024-01826-6 (PMC10882912; doi:10.1186/s12920-024-01826-6)
Supplement: Supplementary file 2 — Supplementary Material 2 [file 12920_2024_1826_MOESM2_ESM.xlsx]

## Sheet: Index
	Proteome-wide Mendelian randomization identifies the causal link between circulating PCSK9 and heart failure in patients with coronary heart disease
	Lichao Lin, Huizhen Yu, Yan Xue, Liman Wang, Pengli Zhu
	Supplementary Table 1. STROBE-MR checklist
	Supplementary Table 2. Information of included studies and consortia
	Supplementary Table 3. Detailed information on heart failure outcomes in the FinnGen study
	Supplementary Table 4. Information of genetic Instruments in discovery stage
	Supplementary Table 5. Information of genetic Instruments in replicated stage
	Supplementary Table 6. Mendelian randomization analysis of associations of circulating proteins levels with all-cause heart failure (The HERMES study)
	Supplementary Table 7. Mendelian randomization analysis of associations of circulating proteins levels with all-cause heart failure (The FinnGen study)
	Supplementary Table 8. Mendelian randomization analysis of associations of circulating proteins levels with HF in patients with CHD (The FinnGen study)
	Supplementary Table 9. Mendelian randomization analysis of associations of circulating proteins levels with HF in patients receiving antihypertensive medication (The FinnGen study)
	Supplementary Table 10. Supplementary methods and other sensitivity analyses for discovery results
	Supplementary Table 11. Colocalization analysis in discovery stage and replicated stage
	Supplementary Table 12. Mendelian randomization analysis of associations of circulating proteins levels with ischemic heart disease (The FinnGen study)
	Supplementary Table 13. Mendelian randomization analysis of associations of circulating proteins levels with essential hypertension (The FinnGen study)
	Supplementary Table 14. Mendelian randomization analysis of association of genetic predicted circulating SWAP70 level with HF in patients receiving antihypertensive medication in replicated stage
	Supplementary Table 15. Two-Step Mendelian randomization analysis assessing the mediation effect of CHD
	Supplementary Table 16. Two-Step Mendelian randomization analysis assessing the mediation effect of LDL-C
	Supplementary Table 17. Summary of published proteome-wide Mendelian randomization studies in all-cause heart failure
	Supplementary Table 18. Drug clinical research profiling for PCSK9 inhibitors

## Sheet: Table S1
	Supplementary Table 1. STROBE-MR checklist
	Item	Item No	Descreption	Reported on Page Number	Rported on section / Paragraph
	Title and Abstract	1	Indicate mendelian randomisation (MR) as the study’s design in the title and/or the abstract if that is a main purpose of the study.	Page 1	Title
	Introdction
	Background	2	Explain the scientific background and rationale for the reported study. What is the exposure? Is a potential causal association scientific between exposure and outcome plausible? Justify why MR is a helpful method to address the study question.	Page 2-3	Background section/ Paragraph 1-3
	Objectives	3	State specific objectives clearly, including prespeciffed causal hypotheses (if any). State that MR is a method that, under speciffc assumptions, intends to estimate causal effects.	Page 2-3	Background section/ Paragraph 3-4
	Methods
	Study design and data sources	4	Present key elements of the study design early in the article. Consider including a table listing sources of data for all phases of the study. For each data source contributing to the analysis, describe the following:
			a) Setting: Describe the study design and the underlying population, if possible. Describe the setting, locations, and relevant dates, including periods of recruitment, exposure, follow-up, and data collection, when available.	Page 3-4	Methods section “Study design and ethical approval”; Figure 1
			b) Participants: Give the eligibility criteria, and the sources and methods of selection of participants. Report the sample size, and whether any power or sample size calculations were carried out prior to the main analysis.	Page 4-5	Methods section “Proteomic data sources” and “Outcome data sources”
			c) Describe measurement, quality control, and selection of genetic variants.	Page 5-6	Methods section “Selection of genetic instruments”
			d) For each exposure, outcome, and other relevant variables, describe methods of assessment and diagnostic criteria for diseases.	Page 4-5	The pQTL information of circulating proteins were described in Method, Section "Proteomic data sources". The information of HF outcomes were described in Method, Section "Outcome data sources". The information of other GWAS were described in Table S2
			e) Provide details of ethics committee approval and participant informed consent, if relevant.	Page 3	Methods section “Study design and ethical approval”
	Assumptions	5	Explicitly state the three core instrumental variable assumptions for the main analysis (relevance, independence, and exclusion restriction), as well assumptions for any additional or sensitivity analysis.	Page 5-6	Methods section “Selection of genetic instruments” / Paragraph 3
	Statistical methods: main analysis	6	Describe statistical methods and statistics used.
			a) Describe how quantitative variables were handled in the analyses (that is, scale, units, model).	Page 4-5	Methods section “Proteomic data sources” and “Outcome data sources”
			b) Describe how genetic variants were handled in the analyses and, if applicable, how their weights were selected.	Page 5	Methods section “Selection of genetic instruments” / Paragraph 1-2
			c) Describe the MR estimator (eg, two stage least squares, Wald ratio) and related statistics. Detail the included covariates and, in the case of two sample MR, whether the same covariate set was used for adjustment in the two samples.	Page 6	Methods section “Discovery in ARIC” / Paragraph 1; Methods section “Replication in deCODE”
			d) Explain how missing data were addressed.	Page 4	Methods section “Proteomic data sources” / Paragraph 2
			e) If applicable, indicate how multiple testing was addressed.	Page 6	Methods section “Discovery in ARIC” / Paragraph 1
	Assessment of assumptions	7	Describe any methods or prior knowledge used to assess the assumptions or justify their validity.	Page 6	Methods section “Discovery in ARIC” / Paragraph 1-2; Methods section “Replication in deCODE”
	Sensitivity analyses and additional analyses	8	Describe any sensitivity analyses or additional analyses performed (eg, comparison of effect estimates from different approaches, independent replication, bias analytic techniques, validation of instruments, simulations).	Page 6-7	Methods section “Discovery in ARIC” / Paragraph 1-2; Methods section “Replication in deCODE”; Methods section “Multivariable MR and two-step MR”
	Soffware and pre-registration	9	a) Name statistical soffware and package(s), including version and settings used.	Page 7	Methods section “Software”
			b) State whether the study protocol and details were pre-registered (as well as when and where).		Not applicable to our study
	Results
	Descriptive data	10	a) Report the numbers of individuals at each stage of included studies and reasons for exclusion. Consider use of a flow diagram.	Page 4-5	Methods section “Proteomic data sources” / Paragraph 1-2; Methods section “Outcome data sources” / Paragraph 1
			b) Report summary statistics for phenotypic exposure(s), outcome(s), and other relevant variables (eg, means, SDs, proportions).		Table S2; Table S3
			c) If the data sources include meta-analyses of previous studies, provide the assessments of heterogeneity across these studies.		Not applicable to our study
			d) For two sample MR: i. Provide justiffcation of the similarity of the genetic variant-exposure associations between the exposure and outcome samples ii. Provide information on the number of individuals who overlap between the exposure and outcome studies.		All participants were of European ancestry, and it is important to note that there was no overlap between the exposure and outcome studies, as these data were derived from distinct consortia populations; Table S2
	Main results	11	a) Report the associations between genetic variant and exposure, and between genetic variant and outcome, preferably on an interpretable scale.		Table S4; Table S5
			b) Report MR estimates of the association between exposure and outcome, and the measures of uncertainty from the MR analysis, on an interpretable scale, such as odds ratio or relative risk per SD difference.	Page 7-10	Our results were given in terms of odds ratios (95% confidence intervals) for risk of outcomes throughout the results section. Detailed information was shown in Table 1-2, Figure 3, Table S6-9 and Table S12-16.
			c) If relevant, consider translating estimates of relative risk into absolute risk for a meaningful time period.		Not applicable to our study
			d) Consider plots to visualise results (eg, forest plot, scatterplot of associations between genetic variants and outcome versus between genetic variants and exposure).		Manhattan plots was shown in Figure 2 and Figure S1-3. Flow chart to visualise the results of two-step MR were shown in Figure S4.
	Assessment of assumptions	12	a) Report the assessment of the validity of the assumptions.	Page 7-9	Results section “Causal effect estimation of circulating proteins on heart failure” / Paragraph 1-2; Results section “Replication in deCODE”
			b) Report any additional statistics (eg, assessments of heterogeneity across genetic variants, such as I 2, Q statistic, or E value).	Page 7-10	Results section “Causal effect estimation of circulating proteins on heart failure” / Paragraph 1; Results section “Replication in deCODE”; Results section “Evaluating the mediating effects of HF-related risk factors” / Paragraph 1; Table S15-16
	Sensitivity analyses and additional analyses	13	a) Report any sensitivity analyses to assess the robustness of the main results to violations of the assumptions.	Page 7-9	Results section “Causal effect estimation of circulating proteins on heart failure” / Paragraph 1-2; Results section “Replication in deCODE”
			b) Report results from other sensitivity analyses or additional analyses.	Page 9-10	Results section “Causal effect estimation of circulating proteins on ischemic heart disease and essential hypertension”; Results section “Evaluating the mediating effects of HF-related risk factors”; Results section “Analyzing PCSK9 expression levels in cardiac cells”
			c) Report any assessment of direction of causal association (eg, bidirectional MR).		Not applicable to our study
			d) When relevant, report and compare with estimates from non-MR analyses.		Not applicable to our study
			e) Consider additional plots to visualise results (eg, leave-one-out analyses).		The raw data for all the results are available in the supplementary files; however, due to the large number of protein MR results, they are not further visualized in this study.
	Discussion
	Key results	14	Summarize key results with reference to study objectives.	Page 11	Discussion section / Paragraph 1
	Limitations	15	Discuss limitations of the study, taking into account the validity of the instrumental variable assumptions, other sources of potential bias, and imprecision. Discuss both direction and magnitude of any potential bias and any efforts to address them.	Page 14-15	Discussion section / Paragraph 10
	Interpretation	16	a) Meaning: Give a cautious overall interpretation of results in the context of their limitations and in comparison with other studies.	Page 11-13	Discussion section / Paragraph 2-5
			b) Mechanism: Discuss underlying biological mechanisms that could drive a potential causal association between the investigated exposure and the outcome, and whether the gene-environment equivalence assumption is reasonable. Use causal language carefully, clarifying that instrumental variable estimates may provide causal effects only under certain assumptions.	Page 13-14	Discussion section / Paragraph 6-7
			c) Clinical relevance: Discuss whether the results have clinical or public policy relevance, and to what extent they inform effect sizes of possible interventions.	Page 14	Discussion section / Paragraph 8
	Generalizability	17	Discuss the generalisability of the study results (a) to other populations, (b) across other exposure periods/timings, and (c) across other levels of exposure.	Page 14-15	Discussion section / Paragraph 10
	Other information
	Funding	18	Describe sources of funding and the role of funders in the present study and, if applicable, sources of funding for the databases and original study or studies on which the present study is based.	Page 16	Section “Funding”
	Data and data sharing	19	Provide the data used to perform all analyses or report where and how the data can be accessed, and reference these sources in the article. Provide the statistical code needed to reproduce the results in the article, or report whether the code is publicly accessible and if so, where.	Page 16	Section “Availability of data and materials”
	Conflicts of interest	20	All authors should declare all potential conflicts of interest.	Page 16	Section “Competing interests”
	From: Skrivankova VW, Richmond RC, Woolf BAR, Davies NM, Swanson SA, VanderWeele TJ, et al. Strengthening the reporting of observational studies in epidemiology using mendelian randomisation (STROBE-MR): explanation and elaboration. BMJ. 2021;375:n2233.

## Sheet: Table S2
	Supplementary Table 2. Information of included studies and consortia
	Exposure/Outcome	Consortium/First author	Participants	Pubmed ID/Web source
	Circulating proteins levels	ARIC / Jingning Zhang	7,213 individuals of European American descent	35501419 / http://nilanjanchatterjeelab.org/pwas/
		deCODE / Ferkingstad E	35,559 individuals of European ancestry from Iceland	34857953 / https://www.decode.com/summarydata/
	All-cause Heart failure	The HERMES Consortium	47,309 European-ancestry cases and 930,014 European-ancestry controls	https://www.ebi.ac.uk/gwas/studies/GCST009541
		The FinnGen study	26,872 European-ancestry cases and 349,361 European-ancestry controls	https://www.finngen.fi/en
	Heart failure in patients with coronary heart disease	The FinnGen study	12,872 European-ancestry cases and 333,759 European-ancestry controls	https://www.finngen.fi/en
	Heart failure in patients receiving antihypertensive medication	The FinnGen study	25,827 European-ancestry cases and 177,731 European-ancestry controls	https://www.finngen.fi/en
	Ischemic heart disease	The FinnGen study	63,744 European-ancestry cases and 313,533 European-ancestry controls	https://www.finngen.fi/en
	Essential hypertension	The FinnGen study	92,462 European-ancestry cases and 265,626 European-ancestry controls	https://www.finngen.fi/en
	Coronary heart disease	CARDIoGRAMplusC4D	123,504 cases and 60,801 controls, mainly European descent (about 77%)	https://gwas.mrcieu.ac.uk/datasets/ieu-a-7/
	Body mass index	MRC-IEU	461,460 European-ancestry participants	https://gwas.mrcieu.ac.uk/datasets/ukb-b-19953/
	LDL cholesterol	UK Biobank	440,546 European-ancestry participants	https://gwas.mrcieu.ac.uk/datasets/ieu-b-110/
	HDL cholesterol	UK Biobank	403,943 European-ancestry participants	https://gwas.mrcieu.ac.uk/datasets/ieu-b-109/
	Systolic blood pressure	UK Biobank	757,601 European-ancestry participants	https://gwas.mrcieu.ac.uk/datasets/ieu-b-38/
	Diastolic blood pressure	UK Biobank	757,601 European-ancestry participants	https://gwas.mrcieu.ac.uk/datasets/ieu-b-39/
	ARIC, Atherosclerosis Risk in Communities; deCODE, Diabetes epidemiology: collaborative analysis of diagnostic criteria in Europe; HERMES, Heart failure Molecular Epidemiology for Therapeutic targets; HDL, high-density lipoprotein; LDL, low-density lipoprotein.

## Sheet: Table S3
	Supplementary Table 3. Detailed information on heart failure outcomes in the FinnGen study
	Item	All-cause heart failure	Heart failure in patients with coronary heart disease	Heart failure in patients receiving antihypertensive medication
	Phenocode	I9_HEARTFAIL_ALLCAUSE	I9_HEARTFAIL_AND_CHD	I9_HEARTFAIL_AND_ANTIHYPERT
	Total participants in FinnGen*	392425	392425	392425
	Check conditions for endpoint	not I9_HYPERTROCARDMYOP†	I9_CHD†	RX_ANTIHYP†
	Include endpoints	I9_HEARTFAIL†	I9_HEARTFAIL	I9_HEARTFAIL
	Included cases	26872	12872	25827
	Female in cases	9836	3718	9526
	Male in cases	17036	9154	16301
	Mean age at first event	69.24	70.21	69.07
	Control conditions	not I9_HYPERTROCARDMYOP	not I9_CHD	not RX_ANTIHYP
	Control exclude	I9_NONISCHCARDMYOP	NA	NA
	Included controls	349361	333759	177731
	Correlated endpoint	I9_HEARTFAIL_AND_CHD (Case overlap 47.09%)	I9_HEARTFAIL_ALLCAUSE (Case overlap 47.09%)	I9_HEARTFAIL_ALLCAUSE (Case overlap 92.99%)
		I9_HEARTFAIL_AND_ANTIHYPERT (Case overlap 92.99%)	I9_HEARTFAIL_AND_ANTIHYPERT (Case overlap 47.70%)	I9_HEARTFAIL_AND_CHD (Case overlap 47.70%)
	Web source for more information	https://r9.risteys.finngen.fi/endpoints/I9_HEARTFAIL_ALLCAUSE	https://r9.risteys.finngen.fi/endpoints/I9_HEARTFAIL_AND_CHD	https://r9.risteys.finngen.fi/endpoints/I9_HEARTFAIL_AND_ANTIHYPERT
	* Update to version R9.
	† The detailed information for other phenocodes can be found in https://www.finngen.fi/en.

## Sheet: Table S4
	Supplementary Table 4. Information of genetic Instruments in discovery stage
	Exposure*	Outcome	SNP	EA	OA	EAF	Beta	SE	PVE	F-statistic
	PCSK9	HF in patients with CHD (The FinnGen study)	rs693668	G	A	0.356994	-0.165634	0.0172284	0.0126521	92.4035
			rs11591147	T	G	0.0144877	-1.04454	0.0687454	0.0310145	230.804
			rs11206517	G	T	0.0373631	0.222539	0.0440755	0.00352184	25.4857
	AIDA	HF in patients with CHD (The FinnGen study)	rs28709375	A	G	0.277277	0.260654	0.0184418	0.026949	199.711
	PCSK9	HF in patients receiving antihypertensive medication (The FinnGen study)	rs693668	G	A	0.356994	-0.165634	0.0172284	0.0126521	92.4035
			rs11591147	T	G	0.0144877	-1.04454	0.0687454	0.0310145	230.804
			rs11206517	G	T	0.0373631	0.222539	0.0440755	0.00352184	25.4857
	SWAP70	HF in patients receiving antihypertensive medication (The FinnGen study)	rs4910498	A	T	0.345071	0.627215	0.0158219	0.178895	1571.07
			rs75409904†	G	C	0.0787467	0.30854	0.0305349	0.0139576	102.073
			rs12791444	T	A	0.0268959	-0.483167	0.0511671	0.0122113	89.1441
			rs117223894	A	C	0.0284902	-0.391289	0.0500558	0.00840053	61.0894
			rs4601768	A	G	0.06925	-0.218491	0.0326013	0.0061885	44.9032
			rs12146528	A	T	0.109109	-0.249467	0.0265917	0.0120546	87.986
	NCF1	HF in patients receiving antihypertensive medication (The FinnGen study)	rs377258140	G	A	0.414945	0.23536	0.0167636	0.0266015	197.065
			rs73137122	A	G	0.0582975	0.327963	0.0355672	0.0116505	85.0021
			rs116657731†	A	G	0.0364619	-0.235493	0.0445521	0.00385856	27.9318
			rs148400673	G	A	0.0395813	-0.669261	0.041983	0.0340323	254.053
			rs6460090	G	A	0.0671011	-0.274443	0.0332794	0.00934032	67.9881
			rs117446336	T	C	0.0630805	0.260661	0.0338904	0.00813459	59.1396
			rs148581667	A	G	0.0551782	0.734063	0.0354647	0.056066	428.305
	RELT	HF in patients receiving antihypertensive medication (The FinnGen study)	rs56801796	G	A	0.216276	0.154046	0.0198475	0.0082825	60.2239
	SNP, single-nucleotide polymorphism; EA, effect allete; OA, other allete; EAF, effect allete frequency; SE, standard error; PVE, proportion of variance explained; HF, heart failure; CHD, coronary heart disease.
	* Significant proteins with P value after Bonferroni adjustment < 0.05.
	† SNPs that were removed after harmonising with outcomes.

## Sheet: Table S5
	Supplementary Table 5. Information of genetic Instruments in replicated stage
	Exposure	Outcome	SNP	EA	OA	EAF	Beta	SE	P_value	PVE	F-statistic
	Two-sample MR
	PCSK9	HF in patients with CHD (The FinnGen study)	rs75050571	T	A	0.02616	0.1485	0.025966	1.072e-08	0.000918954	32.7053
			rs11591147	T	G	0.01208	-0.8924	0.038789	3.985e-117	0.0146668	529.27
			rs472495	T	G	0.35728	0.1566	0.008618	8.875e-74	0.0092004	330.176
			rs11206517	G	T	0.0515	0.2014	0.018597	2.487e-27	0.00328741	117.276
			rs143646411	C	T	0.01567	0.1814	0.032287	1.928e-08	0.00088692	31.5642
	Multivariable MR
	PCSK9 (Adjusted for CHD / BMI / HDL-C/ LDL-C / SBP / DBP)	HF in patients with CHD (The FinnGen study)	rs75050571*†	T	A	0.02616	0.1485	0.025966	1.072e-08	0.000918954	32.7053
			rs11591147	T	G	0.01208	-0.8924	0.038789	3.985e-117	0.0146668	529.27
			rs472495	T	G	0.35728	0.1566	0.008618	8.875e-74	0.0092004	330.176
			rs11206517	G	T	0.0515	0.2014	0.018597	2.487e-27	0.00328741	117.276
			rs143646411†	C	T	0.01567	0.1814	0.032287	1.928e-08	0.00088692	31.5642
	Two-step MR
	PCSK9	HF in patients with CHD (The FinnGen study) / LDL-C (UK Biobank)	rs75050571*	T	A	0.02616	0.1485	0.025966	1.072e-08	0.000918954	32.7053
			rs11591147	T	G	0.01208	-0.8924	0.038789	3.985e-117	0.0146668	529.27
			rs472495	T	G	0.35728	0.1566	0.008618	8.875e-74	0.0092004	330.176
			rs11206517	G	T	0.0515	0.2014	0.018597	2.487e-27	0.00328741	117.276
			rs143646411	C	T	0.01567	0.1814	0.032287	1.928e-08	0.00088692	31.5642
	CHD	HF in patients with CHD (The FinnGen study)	rs9970807	T	C	0.084903	-0.12575	0.016695	5.00035e-14	0.000307732	56.7333
			rs7528419	G	A	0.21418	-0.11453	0.011482	1.97015e-23	0.00053955	99.4944
			rs6689306#	G	A	0.552455	-0.056012	0.0094061	2.59998e-09	0.000192363	35.46
			rs67180937§	G	T	0.663052	0.078807	0.0110551	1.00995e-12	0.000275643	50.8159
			rs16986953	A	G	0.104706	0.08516	0.0150265	1.45001e-08	0.000174238	32.1182
			rs515135	C	T	0.791985	0.067499	0.0121924	3.09001e-08	0.000166267	30.6487
			rs7568458§	A	T	0.448518	0.059618	0.0095093	3.62001e-10	0.00021322	39.3055
			rs17678683	G	T	0.087681	0.098786	0.0166548	2.99999e-09	0.00019085	35.1809
			rs115654617	A	C	0.106962	0.137846	0.0158314	3.12033e-18	0.000411182	75.8132
			rs1199338	C	A	0.161866	0.073596	0.0124987	3.89996e-09	0.000188087	34.6716
			rs17087335	T	G	0.214637	0.060764	0.0111159	4.58997e-08	0.000162105	29.8812
			rs4593108§	G	C	0.204651	-0.07083	0.0115558	8.82003e-10	0.000203802	37.569
			rs9349379	G	A	0.431606	0.131836	0.0096527	1.81009e-42	0.0010111	186.537
			rs56336142	C	T	0.192738	-0.066813	0.0118763	1.84999e-08	0.000171691	31.6486
			rs12202017	G	A	0.300047	-0.066813	0.0099612	1.98016e-11	0.000244037	44.9877
			rs10080815	G	T	0.027558	0.246627	0.0308579	1.33015e-15	0.000346466	63.8769
			rs55730499	T	C	0.056243	0.316641	0.0242403	5.39014e-39	0.000924952	170.629
			rs2107595	A	G	0.20047	0.073415	0.0112951	8.05008e-11	0.000229167	42.2459
			rs11556924	T	C	0.313325	-0.072569	0.0110605	5.33949e-11	0.000233515	43.0475
			rs3918226	T	C	0.064515	0.133315	0.0221275	1.69001e-09	0.000196911	36.2985
			rs2891168	G	A	0.488668	0.193401	0.0091877	2.28981e-98	0.00239841	443.097
			rs2519093§	T	C	0.190872	0.079704	0.0117524	1.18987e-11	0.000249495	45.9941
			rs2487928	A	G	0.418221	0.062633	0.0095049	4.40961e-11	0.000235544	43.4217
			rs1870634	G	T	0.637485	0.075878	0.0097113	5.55009e-15	0.000331128	61.0481
			rs1412444	T	C	0.369131	0.066812	0.0096809	5.14991e-12	0.000258362	47.6291
			rs11191416	G	T	0.12747	-0.079249	0.0135252	4.64997e-09	0.000186244	34.3317
			rs10840293	A	G	0.549821	0.054714	0.009619	1.28e-08	0.000175519	32.3543
			rs2128739	C	A	0.676464	-0.065565	0.0100568	7.05018e-11	0.000230562	42.503
			rs2681472	G	A	0.201306	0.074114	0.0113331	6.17021e-11	0.000231988	42.766
			rs11065979	T	C	0.365499	0.068556	0.0107672	1.93001e-10	0.000219914	40.5397
			rs11838776	A	G	0.263277	0.068566	0.0107552	1.83e-10	0.000220469	40.6421
			rs10139550§	G	C	0.423033	0.05538	0.0097569	1.38e-08	0.000174771	32.2164
			rs56062135	T	C	0.205729	-0.069743	0.0118937	4.52002e-09	0.00018653	34.3845
			rs4468572	C	T	0.585831	0.077234	0.0095277	4.44017e-16	0.000356409	65.7107
			rs8042271	A	G	0.097718	-0.096711	0.0175662	3.68002e-08	0.000164432	30.3104
			rs7212798#	C	T	0.146516	0.079961	0.0142216	1.88001e-08	0.000171494	31.6122
			rs663129	A	G	0.256835	0.058163	0.0105173	3.2e-08	0.000165911	30.583
			rs56289821	A	G	0.100378	-0.13361	0.0170415	4.44017e-15	0.000333411	61.4692
			rs4420638	G	A	0.166036	0.091906	0.0140977	7.06968e-11	0.000230544	42.4998
			rs28451064	A	G	0.121186	0.127571	0.015952	1.33015e-15	0.000346885	63.9542
			rs180803	T	G	0.029268	-0.180923	0.0283062	1.63999e-10	0.000221611	40.8526
	LDL-C	HF in patients with CHD (The FinnGen study)	rs880315	C	T	0.34024	-0.0152225	0.00220678	5.30029e-12	0.000107998	47.583
			rs4661712	A	G	0.593255	0.0128536	0.00211355	1.2e-09	8.39454e-05	36.9847
			rs61775180	T	C	0.420137	-0.0263419	0.0021108	9.70063e-36	0.000353391	155.739
			rs114165349	C	G	0.023172	0.056229	0.00695521	6.20012e-16	0.000148335	65.3579
			rs11591147‡	T	G	0.017468	-0.348456	0.00793088	1e-200	0.00436278	1930.42
			rs472495‡	T	G	0.648959	0.0425743	0.00218093	7.29962e-85	0.000864261	381.074
			rs11206517‡	G	T	0.033149	0.0680285	0.00580615	1e-31	0.000311515	137.279
			rs12041843	G	T	0.1283	-0.0237988	0.00311645	2.19989e-14	0.000132355	58.316
			rs1556562	T	G	0.790033	0.0190249	0.00248903	2.09991e-14	0.000132598	58.4228
			rs6657811	T	A	0.129926	-0.0952167	0.00309924	1e-200	0.00213794	943.874
			rs41279720	T	C	0.02792	0.0360663	0.00643853	2.1e-08	7.12209e-05	31.3782
			rs6689611	A	G	0.012372	-0.0969109	0.00954467	3.19963e-24	0.000233954	103.091
			rs17036085	G	A	0.012169	-0.0559701	0.00948316	3.59998e-09	7.90643e-05	34.8341
			rs76186504	T	C	0.025032	-0.0868989	0.00664922	4.90004e-39	0.00038755	170.799
			rs2642438	G	A	0.702657	0.0253218	0.00227308	8.00018e-29	0.000281609	124.096
			rs10910476	T	C	0.555163	0.0123938	0.00210193	3.69999e-09	7.89127e-05	34.7673
			rs556107	T	C	0.523338	0.0351712	0.00208846	1.20005e-63	0.000643356	283.609
			rs28631087	C	T	0.21274	-0.0161901	0.0025459	2e-10	9.17879e-05	40.4403
			rs56236159	G	T	0.13149	0.0177139	0.00307979	8.79995e-09	7.50866e-05	33.0814
			rs115704890	A	T	0.082174	0.0250995	0.00379285	3.69999e-11	9.9395e-05	43.7922
			rs62122481	A	C	0.376939	0.065847	0.00215559	1e-200	0.00211363	933.12
			rs62131701	G	A	0.073068	0.0338462	0.0040138	3.40017e-17	0.000161379	71.106
			rs935168	A	G	0.65453	0.0129107	0.00219197	3.89996e-09	7.87417e-05	34.6919
			rs1260326	C	T	0.604443	-0.0347299	0.00212546	5.10035e-60	0.000605685	266.993
			rs111962739	T	C	0.156598	0.0181251	0.00286764	2.59998e-10	9.06736e-05	39.9493
			rs6544713	C	T	0.676864	-0.0537152	0.00222274	5.00035e-129	0.00132389	584.003
			rs6709904	G	A	0.112585	-0.043441	0.00329601	1.10002e-39	0.000394149	173.708
			rs12471768	C	T	0.704119	0.0135999	0.00228112	2.5e-09	8.06768e-05	35.5446
			rs2577611	T	G	0.190473	0.0157211	0.00264396	2.69998e-09	8.02472e-05	35.3553
			rs150474434	A	G	0.101353	-0.0347623	0.00347063	1.29987e-23	0.000227672	100.323
			rs17050272	A	G	0.409275	-0.0205597	0.00211549	2.49977e-22	0.000214352	94.4517
			rs4954192	T	C	0.373474	0.0146629	0.00213654	6.70039e-12	0.000106901	47.0994
			rs2287622	G	A	0.602794	-0.0211572	0.00212931	2.90001e-23	0.000224053	98.7272
			rs7569317	C	T	0.530638	0.017881	0.00208232	8.9002e-18	0.00016735	73.7372
			rs1250258	T	C	0.736649	0.0137745	0.00236771	5.99998e-09	7.68192e-05	33.8449
			rs11568318	A	C	0.066246	0.0256951	0.00417849	7.79992e-10	8.58289e-05	37.8146
			rs13076933	G	T	0.259454	-0.020994	0.00239027	1.59993e-18	0.000175077	77.1426
			rs9834932	G	A	0.08883	-0.0322172	0.00366408	1.50003e-18	0.00017546	77.3114
			rs71311871	G	A	0.083052	-0.0283073	0.00378458	7.50067e-14	0.000126974	55.9448
			rs55921103	T	G	0.648893	0.0136486	0.00219829	5.30005e-10	8.74937e-05	38.5482
			rs3732359	A	G	0.78012	-0.0173556	0.00252038	5.70033e-12	0.000107624	47.4182
			rs9289196	C	T	0.173786	0.0173702	0.00275673	2.99999e-10	9.01137e-05	39.7026
			rs113177823	A	G	0.054136	-0.0411737	0.00466039	1e-18	0.000177144	78.0537
			rs9832727	G	C	0.339636	-0.0147604	0.00220388	2.09991e-11	0.000101809	44.8558
			rs13108218	G	A	0.614867	-0.0177871	0.0021598	1.80011e-16	0.000153931	67.8237
			rs13121616	G	A	0.693553	0.0128507	0.00226135	1.29999e-08	7.32985e-05	32.2936
			rs9884390	C	T	0.234121	0.0251489	0.00249163	5.90065e-24	0.000231195	101.875
			rs11099097	T	C	0.291333	-0.0181876	0.00230231	2.80027e-15	0.000141635	62.4053
			rs1229984	C	T	0.972799	0.0525797	0.00633356	1e-16	0.000156416	68.9189
			rs13107325	T	C	0.074895	-0.0248331	0.00396439	3.79997e-10	8.90593e-05	39.238
			rs990619§	G	C	0.523638	-0.0118015	0.00208525	1.5e-08	7.27002e-05	32.0299
			rs146433259	T	C	0.011736	-0.0569699	0.0103828	4.09996e-08	6.83347e-05	30.1065
			rs116734477	T	C	0.040837	-0.0473368	0.0052819	3.19963e-19	0.000182283	80.3185
			rs28590710	A	G	0.196791	-0.017618	0.00274759	1.40001e-10	9.33206e-05	41.1157
			rs12916	C	T	0.400537	0.0621175	0.00212705	1.69824e-187	0.00193215	852.846
			rs7734476	A	G	0.550077	0.0187595	0.00209401	3.29989e-19	0.000182144	80.257
			rs1003533	T	C	0.188358	-0.0175614	0.00267038	4.79954e-11	9.81608e-05	43.2484
			rs6874202	C	T	0.634269	0.032331	0.00216292	1.59993e-50	0.000506928	223.437
			rs7746081	A	G	0.304113	-0.0234725	0.00226701	4.00037e-25	0.000243285	107.204
			rs79220007	C	T	0.076135	-0.057338	0.00392142	1.99986e-48	0.000485061	213.794
			rs28986304	C	T	0.122355	0.024976	0.00317556	3.69999e-15	0.000140395	61.859
			rs6940814	G	A	0.587566	-0.0127161	0.00211601	1.89998e-09	8.19682e-05	36.1136
			rs9496567	A	G	0.243458	-0.0174316	0.00243272	7.8001e-13	0.000116533	51.3438
			rs3822855	T	G	0.40166	0.0178418	0.00212447	4.49987e-17	0.000160072	70.53
			rs2745353	T	C	0.5181	0.0126963	0.00208336	1.09999e-09	8.42942e-05	37.1384
			rs7776054	G	A	0.261313	-0.0162316	0.00237493	8.19974e-12	0.000106019	46.711
			rs73025516	G	A	0.044523	-0.0311673	0.00505225	6.90001e-10	8.63774e-05	38.0563
			rs12208357	T	C	0.070102	0.0569843	0.00409617	5.40008e-44	0.000439109	193.532
			rs146534110	T	G	0.013304	0.0680211	0.00910045	7.8001e-14	0.000126799	55.8675
			rs117733303	G	A	0.018422	0.0838178	0.00773844	2.39994e-27	0.000266231	117.318
			rs118039278	A	G	0.078672	0.0835056	0.00388533	1.79887e-102	0.00104744	461.927
			rs869412	C	T	0.225684	-0.0142314	0.00250093	1.29999e-08	7.34969e-05	32.381
			rs28406917	T	C	0.427624	0.0119057	0.00211433	1.79999e-08	7.19684e-05	31.7075
			rs56130071	C	G	0.216984	0.0331798	0.00253796	4.70002e-39	0.000387809	170.913
			rs61003864	C	T	0.187128	0.0155966	0.00267616	5.60003e-09	7.70923e-05	33.9652
			rs2073547	G	A	0.184007	0.0355498	0.00267287	2.29985e-40	0.000401378	176.895
			rs4148826	C	T	0.18045	-0.0157917	0.0027233	6.69993e-09	7.63207e-05	33.6252
			rs60612724	G	A	0.038647	0.0323852	0.00541912	2.30001e-09	8.10605e-05	35.7136
			rs10231941	C	T	0.177717	0.0198565	0.00272709	3.29989e-13	0.000120327	53.0157
			rs9987289	G	A	0.908808	0.0453824	0.00362169	5.10035e-36	0.000356292	157.018
			rs1350559§	G	C	0.401347	0.0137824	0.00213685	1.09999e-10	9.44212e-05	41.6006
			rs117139027	A	G	0.017594	-0.0571106	0.00792993	5.90065e-13	0.000117721	51.8672
			rs34265667	A	G	0.033987	-0.0320529	0.00575731	2.59998e-08	7.03515e-05	30.9951
			rs28615248	C	T	0.196095	0.0184347	0.00263568	2.70023e-12	0.000111032	48.9198
			rs2737265	G	A	0.28046	-0.0202743	0.002322	2.49977e-18	0.000173022	76.2369
			rs28601761	G	C	0.418688	-0.0620105	0.00213624	2.89734e-185	0.00190901	842.613
			rs55831924	T	C	0.361448	0.0156761	0.0021829	6.89922e-13	0.000117049	51.5711
			rs3780181	G	A	0.067627	-0.0278983	0.00418323	2.60016e-11	0.000100948	44.4764
			rs6475606	T	C	0.48447	-0.0202689	0.00208367	2.29985e-22	0.000214742	94.6238
			rs6560499	A	G	0.576007	-0.0122028	0.00212189	8.9e-09	7.50671e-05	33.0728
			rs2066714	C	T	0.128775	0.0210151	0.00310964	1.39991e-11	0.000103659	45.671
			rs2740488	C	A	0.265466	-0.0252452	0.00236503	1.29987e-26	0.000258572	113.942
			rs10448340	G	T	0.319765	-0.0150594	0.00223737	1.69981e-11	0.000102826	45.3041
			rs11014204	T	C	0.280227	0.0137924	0.00233007	3.2e-09	7.95272e-05	35.038
			rs79828839	T	C	0.198784	0.0144987	0.00261498	2.90001e-08	6.9775e-05	30.7411
			rs17476364	C	T	0.108328	-0.0216418	0.00335937	1.2e-10	9.41974e-05	41.502
			rs2068888	A	G	0.450695	-0.0192081	0.00209421	4.60045e-20	0.000190921	84.1253
			rs2250802	A	G	0.72434	-0.0181939	0.00233224	6.09958e-15	0.000138119	60.856
			rs76468627	T	C	0.07587	-0.0217346	0.00394926	3.69999e-08	6.87465e-05	30.2879
			rs12246352	G	A	0.103895	0.0257335	0.00342791	6.00067e-14	0.000127906	56.3556
			rs7108486	C	T	0.023721	-0.0386029	0.00692024	2.39999e-08	7.06278e-05	31.1168
			rs11601507	A	C	0.069468	0.0322012	0.00404981	1.80011e-15	0.00014349	63.2227
			rs10832963	G	T	0.744224	0.0173059	0.00239616	5.10035e-13	0.00011839	52.1621
			rs174564	G	A	0.348557	-0.0318977	0.0021896	4.49987e-48	0.000481492	212.22
			rs4930163	A	G	0.159456	0.0174597	0.00285203	9.20005e-10	8.50623e-05	37.4769
			rs11226108	C	G	0.191562	-0.016026	0.00265376	1.6e-09	8.27751e-05	36.4691
			rs964184	C	G	0.866409	-0.0575823	0.00306356	8.19974e-79	0.000801283	353.283
			rs12970	A	G	0.060865	-0.0238713	0.00436759	4.60002e-08	6.78028e-05	29.8721
			rs4307732	A	G	0.105876	0.0448315	0.0033985	9.79941e-40	0.000394847	174.016
			rs35882350	G	A	0.261067	0.0139684	0.00237417	4e-09	7.85677e-05	34.6153
			rs1007938	G	A	0.40511	0.0121935	0.00213401	1.09999e-08	7.41038e-05	32.6484
			rs2160994	C	T	0.647494	0.0182581	0.00218417	6.29941e-17	0.000158591	69.8773
			rs61754230	T	C	0.019784	0.0430117	0.00748441	9.09997e-09	7.49608e-05	33.026
			rs597808	G	A	0.515915	0.0271066	0.00209151	2.09991e-38	0.00038113	167.969
			rs11065385	G	A	0.690891	-0.0244904	0.00225744	1.99986e-27	0.000267087	117.695
			rs2238162	T	C	0.522955	-0.0165008	0.00208847	2.80027e-15	0.000141677	62.424
			rs2391825	A	G	0.279219	-0.0129848	0.00233356	2.59998e-08	7.02766e-05	30.9621
			rs6602912	G	T	0.284854	0.0221997	0.00231001	7.19946e-22	0.000209597	92.3559
			rs11621792	T	C	0.452867	0.0191489	0.00211033	1.10002e-19	0.000186859	82.3351
			rs6573971	A	G	0.555378	-0.0132318	0.00211984	4.30002e-10	8.84305e-05	38.961
			rs61988556	C	T	0.086142	-0.0224158	0.00372109	1.7e-09	8.23647e-05	36.2883
			rs145730801	C	T	0.044378	0.0359995	0.00516918	3.29989e-12	0.000110081	48.5007
			rs2043085	C	T	0.612225	-0.017018	0.00214177	1.9002e-15	0.000143291	63.1349
			rs261334	C	G	0.787277	-0.0218879	0.00254657	8.30042e-18	0.000167661	73.8746
			rs6495122	C	A	0.591279	0.0143852	0.00211976	1.20005e-11	0.000104525	46.0528
			rs12445804	A	G	0.074901	0.0229888	0.0040052	9.49992e-09	7.47757e-05	32.9444
			rs62033400	G	A	0.394662	-0.0144167	0.00213447	1.39991e-11	0.000103542	45.6194
			rs183130	T	C	0.323808	-0.0329541	0.00223034	2.09991e-49	0.000495302	218.311
			rs9929977	A	T	0.369846	0.0167269	0.00216129	1e-14	0.000135942	59.8967
			rs34042070	G	C	0.187927	0.0485227	0.00268011	2.90001e-73	0.000743482	327.78
			rs7202323	G	T	0.229741	-0.0255365	0.00247732	6.4998e-25	0.000241136	106.257
			rs4782568§	G	C	0.450902	-0.0165059	0.00210805	4.90004e-15	0.000139144	61.3076
			rs55714927	T	C	0.190364	-0.0264314	0.00265551	2.39994e-23	0.000224831	99.0701
			rs9894946	G	A	0.841112	-0.0173333	0.00290132	2.30001e-09	8.10112e-05	35.6919
			rs12603885	A	G	0.69971	0.0175065	0.00227307	1.29987e-14	0.000134624	59.3159
			rs1801689	C	A	0.030551	0.061862	0.00605788	1.80011e-24	0.000236653	104.281
			rs77542162	G	A	0.022495	0.128484	0.0070401	2.09991e-74	0.000755476	333.072
			rs72631343	G	C	0.128894	-0.0292893	0.00311032	4.60045e-21	0.000201247	88.676
			rs72911393	T	C	0.147618	-0.0182619	0.00294119	5.30005e-10	8.75017e-05	38.5517
			rs77960347	G	A	0.013351	0.0706209	0.00908667	7.70016e-15	0.00013709	60.4025
			rs7241918	T	G	0.82411	0.0157471	0.00274939	1e-08	7.44569e-05	32.804
			rs76127343	T	C	0.04172	0.0309473	0.00517495	2.19999e-09	8.11721e-05	35.7628
			rs10423733	C	T	0.180142	-0.103305	0.00270769	1e-200	0.00329322	1455.6
			rs12611067	T	G	0.351293	-0.0317367	0.0021743	2.99985e-48	0.000483374	213.051
			rs7250652	G	A	0.443277	0.016716	0.00208789	1.20005e-15	0.000145477	64.0984
			rs8107974	T	A	0.075765	-0.105058	0.00391919	2.69774e-158	0.00162842	718.561
			rs62119267	C	A	0.022427	-0.250807	0.00712868	1e-200	0.00280189	1237.82
			rs11673631	C	G	0.043396	0.0326306	0.00518875	3.2e-10	8.97624e-05	39.5478
			rs150820726	T	A	0.010372	0.059761	0.0106647	2.1e-08	7.12716e-05	31.4005
			rs531660643	T	G	0.023029	-0.347874	0.00711668	1e-200	0.00539447	2389.39
			rs113330691	A	G	0.03506	-0.210867	0.00564207	1e-200	0.00316063	1396.81
			rs148601586	G	C	0.013309	0.130765	0.00926368	2.99985e-45	0.000452094	199.257
			rs12691088	A	G	0.020927	0.177931	0.00776535	3.39625e-116	0.00119034	525.024
			rs138692741	T	C	0.035761	0.0593236	0.00574178	5.10035e-25	0.000242251	106.748
			rs2617801	G	C	0.582375	-0.0241668	0.00210277	1.39991e-30	0.000299732	132.085
			rs35081008	T	C	0.14811	-0.0319102	0.00292901	1.20005e-27	0.000269345	118.69
			rs438568	G	A	0.609246	0.0124777	0.00213986	5.49997e-09	7.71745e-05	34.0014
			rs2618566	T	G	0.659861	-0.0249198	0.00219993	9.60064e-30	0.000291175	128.313
			rs6050463	A	G	0.492974	0.012565	0.00208367	1.6e-09	8.25354e-05	36.3635
			rs224440	G	C	0.21236	-0.0208692	0.00255235	2.90001e-16	0.000151731	66.8543
			rs1883711	C	G	0.031412	0.10277	0.0060919	7.50067e-64	0.000645588	284.594
			rs6093446	A	G	0.287806	0.0221624	0.00230365	6.4998e-22	0.000210048	92.5547
			rs1800961	T	C	0.030912	-0.0596473	0.00602335	4.10015e-23	0.000222545	98.0626
			rs6074012	C	T	0.523914	0.0116537	0.00208962	2.39999e-08	7.05945e-05	31.1022
			rs2256814	A	G	0.197877	0.0152618	0.00262512	6.1e-09	7.67165e-05	33.7996
			rs17569873	T	C	0.201299	0.0171196	0.00260335	4.79954e-11	9.81495e-05	43.2434
			rs2005933	G	A	0.570823	0.0136481	0.00210895	9.70063e-11	9.50559e-05	41.8803
			rs960596	T	C	0.33932	0.0135068	0.00221758	1.09999e-09	8.42012e-05	37.0975
			rs12162782	G	T	0.344365	0.0129592	0.00219352	3.50002e-09	7.92223e-05	34.9037
	SNP, single-nucleotide polymorphism; EA, effect allete; OA, other allete; EAF, effect allete frequency; SE, standard error; PVE, proportion of variance explained; HF, heart failure; CHD, coronary heart disease; BMI, body mass index; HDL, high-density lipoprotein; LDL, low-density lipoprotein; SBP, systolic blood pressure; DBP, diastolic blood pressure.
	* SNPs that were removed after harmonising with HDL-C, LDL-C, or DBP.
	† SNPs that were removed after harmonising with SBP.
	‡ SNPs that were overlapped with those of PCSK9.
	§ SNPs that were removed after harmonising with outcome.
	# SNPs that were removed after PRESSO.

## Sheet: Table S6
	Supplementary Table 6. Mendelian randomization analysis of associations of circulating proteins levels with all-cause heart failure (The HERMES study)
	Method	Beta	SE	CILower	CIUpper	OR	ORLower	ORUpper	P_value	File	Num_SNP	F-statistic	PVE	BF
	IVW	0.346483	0.0932397	0.163737	0.52923	1.41409	1.1779	1.69762	0.000202362	SeqId_9910_9.PHENO1.glm.linear	1	25.9256	0.0035824	0.358788	MTAP
	IVW	-0.125837	0.0341449	-0.19276	-0.0589146	0.881758	0.82468	0.942787	0.00022835	SeqId_17347_80.PHENO1.glm.linear	1	201.85	0.0272298	0.404865	AIDA
	IVW	-0.169201	0.0473983	-0.2621	-0.076302	0.844339	0.769434	0.926536	0.000357298	SeqId_6904_14.PHENO1.glm.linear	1	100.16	0.0136997	0.633489	LRRTM2
	IVW	0.0750193	0.0212412	0.0333872	0.116651	1.0779	1.03395	1.12373	0.000412781	SeqId_3327_27.PHENO1.glm.linear	7	81.4529	0.0733322	0.731861	NTN4
	IVW	0.0660962	0.019074	0.0287119	0.103481	1.06833	1.02913	1.10902	0.000529735	SeqId_6388_21.PHENO1.glm.linear	6	158.925	0.116863	0.93922	CCDC126
	IVW	-0.0609646	0.017626	-0.095511	-0.0264182	0.940857	0.908908	0.973928	0.000542621	SeqId_8299_66.PHENO1.glm.linear	4	205.35	0.102299	0.962067	LILRA4
	IVW	-0.0375334	0.0110726	-0.0592353	-0.0158315	0.963162	0.942485	0.984293	0.000699566	SeqId_5090_49.PHENO1.glm.linear	8	381.843	0.29777	1.24033	LILRB1
	IVW	0.151329	0.0448831	0.0633601	0.239299	1.16338	1.06541	1.27036	0.000747243	SeqId_3043_49.PHENO1.glm.linear	3	44.3535	0.018123	1.32486	SPARC
	IVW	-0.0405674	0.0123686	-0.0648094	-0.0163255	0.960244	0.937246	0.983807	0.00103851	SeqId_4541_49.PHENO1.glm.linear	8	243.527	0.212868	1.84127	CDON
	IVW	-0.0943535	0.0289523	-0.151099	-0.037608	0.909961	0.859763	0.96309	0.00111834	SeqId_3481_87.PHENO1.glm.linear	1	282.696	0.0377245	1.98281	XPNPEP1
	IVW	-0.11609	0.0363876	-0.187409	-0.044772	0.890395	0.829105	0.956215	0.00142085	SeqId_14711_27.PHENO1.glm.linear	3	63.3008	0.0256663	2.51916	CST6
	IVW	0.0363342	0.0115713	0.0136549	0.0590135	1.037	1.01375	1.06079	0.00168931	SeqId_19557_3.PHENO1.glm.linear	14	202.569	0.282637	2.99515	KLB
	IVW	0.109757	0.0357047	0.0397767	0.179736	1.11601	1.04058	1.1969	0.00211202	SeqId_8932_1.PHENO1.glm.linear	2	88.8003	0.0240404	3.74461	ENTPD6
	IVW	-0.18578	0.0626727	-0.308616	-0.0629435	0.830457	0.734463	0.938997	0.00303387	SeqId_7852_9.PHENO1.glm.linear	1	63.555	0.00873661	5.37904	MTIF3
	IVW	-0.0846589	0.028644	-0.1408	-0.0285177	0.918826	0.868663	0.971885	0.00312107	SeqId_5900_11.PHENO1.glm.linear	1	275.593	0.0368115	5.53365	HINT1
	IVW	0.0318242	0.010822	0.0106134	0.053035	1.03234	1.01067	1.05447	0.00327492	SeqId_15395_15.PHENO1.glm.linear	15	197.293	0.291382	5.80643	GSTM1
	IVW	-0.0436487	0.0151342	-0.0733112	-0.0139862	0.95729	0.929312	0.986111	0.00392522	SeqId_17680_12.PHENO1.glm.linear	7	160.525	0.134916	6.95941	EPHB1
	IVW	0.191303	0.0678818	0.0582574	0.324349	1.21083	1.05999	1.38313	0.00482964	SeqId_19240_265.PHENO1.glm.linear	1	49.9319	0.00687679	8.56296	PDAP1
	IVW	0.0407196	0.0146499	0.0120062	0.0694329	1.04156	1.01208	1.0719	0.00544418	SeqId_2730_58.PHENO1.glm.linear	13	251.008	0.311898	9.65253	MICA
	IVW	-0.0391593	0.0141815	-0.0669545	-0.0113641	0.961597	0.935238	0.9887	0.00575717	SeqId_3322_52.PHENO1.glm.linear	8	166.182	0.155794	10.2075	LRIG3
	IVW	0.162946	0.0594884	0.0463514	0.279542	1.17697	1.04744	1.32252	0.00616019	SeqId_16907_3.PHENO1.glm.linear	1	63.4667	0.00872459	10.922	CADM2
	IVW	-0.150492	0.0553305	-0.258937	-0.0420459	0.860285	0.771871	0.958826	0.00653076	SeqId_10080_9.PHENO1.glm.linear	1	65.475	0.00899817	11.579	EIF2B1
	IVW	0.126588	0.047382	0.0337207	0.219455	1.13495	1.0343	1.2454	0.00754812	SeqId_10366_11.PHENO1.glm.linear	1	114.602	0.0156441	13.3828	PDGFRA
	IVW	0.123703	0.0463153	0.0329268	0.21448	1.13168	1.03347	1.23922	0.00756503	SeqId_16035_8.PHENO1.glm.linear	2	56.5914	0.0154554	13.4128	FLT4
	IVW	-0.0640786	0.0241061	-0.111326	-0.0168316	0.937931	0.894647	0.983309	0.00785608	SeqId_18243_9.PHENO1.glm.linear	4	96.3628	0.050761	13.9288	CMPK1
	IVW	0.0414994	0.0156175	0.0108896	0.0721091	1.04237	1.01095	1.07477	0.00787854	SeqId_16919_1.PHENO1.glm.linear	7	157.319	0.132579	13.9686	DBI
	IVW	-0.089989	0.0340043	-0.156636	-0.0233418	0.913941	0.855015	0.976928	0.00813532	SeqId_8687_26.PHENO1.glm.linear	2	130.695	0.0349855	14.4239	TMEM106B
	IVW	0.040572	0.0154	0.0103885	0.0707555	1.04141	1.01044	1.07332	0.00842512	SeqId_18315_38.PHENO1.glm.linear	3	367.364	0.132605	14.9377	RTP4
	IVW	-0.216761	0.0826498	-0.378751	-0.0547701	0.805123	0.684716	0.946703	0.0087251	SeqId_15535_3.PHENO1.glm.linear	1	38.1725	0.00526577	15.4696	PRSS27
	IVW	0.230644	0.088027	0.0581146	0.403174	1.25941	1.05984	1.49657	0.00878898	SeqId_5006_71.PHENO1.glm.linear	1	63.3745	0.00871202	15.5829	MAPK13
	IVW	-0.0424282	0.016237	-0.0742521	-0.0106044	0.958459	0.928438	0.989452	0.00897344	SeqId_8288_27.PHENO1.glm.linear	4	391.23	0.178381	15.9099	APOH
	IVW	0.117617	0.0452707	0.0288883	0.206346	1.12481	1.02931	1.22918	0.0093745	SeqId_11227_31.PHENO1.glm.linear	1	111.872	0.0152771	16.621	TBL2
	IVW	-0.0397615	0.0153566	-0.0698599	-0.00966313	0.961019	0.932524	0.990383	0.00961955	SeqId_5676_54.PHENO1.glm.linear	3	385.736	0.138319	17.0555	ASIP
	IVW	-0.0308706	0.0119297	-0.0542524	-0.00748889	0.969601	0.947193	0.992539	0.00966143	SeqId_10754_113.PHENO1.glm.linear	6	306.342	0.203233	17.1297	PROK2
	IVW	-0.0638714	0.0247922	-0.112463	-0.0152795	0.938126	0.89363	0.984837	0.00998732	SeqId_6367_66.PHENO1.glm.linear	4	109.466	0.0572683	17.7075	FMOD
	IVW	-0.031391	0.0122341	-0.0553695	-0.00741254	0.969097	0.946136	0.992615	0.0102922	SeqId_2855_49.PHENO1.glm.linear	10	195.473	0.213474	18.2481	MAPK3
	IVW	0.0623121	0.0243199	0.0146459	0.109978	1.06429	1.01475	1.11625	0.0104016	SeqId_3060_43.PHENO1.glm.linear	5	82.3554	0.0540476	18.442	C9
	IVW	0.0330895	0.0129379	0.00773167	0.0584474	1.03364	1.00776	1.06019	0.0105409	SeqId_4430_44.PHENO1.glm.linear	7	232.135	0.184027	18.689	COLEC11
	IVW	-0.31654	0.124054	-0.559683	-0.0733979	0.728666	0.57139	0.929231	0.0107223	SeqId_11368_32.PHENO1.glm.linear	1	19.4724	0.0026931	19.0106	AK2
	IVW	0.0532964	0.0209753	0.0121855	0.0944073	1.05474	1.01226	1.09901	0.0110564	SeqId_14101_2.PHENO1.glm.linear	4	120.114	0.0624908	19.603	CNTFR
	IVW	0.138588	0.0546161	0.0315428	0.245634	1.14865	1.03205	1.27843	0.0111647	SeqId_11273_176.PHENO1.glm.linear	1	75.6023	0.0103755	19.7951	GSTT2B
	IVW	0.0279607	0.0110411	0.00632056	0.0496009	1.02836	1.00634	1.05085	0.0113278	SeqId_5129_12.PHENO1.glm.linear	7	393.382	0.27651	20.0842	SCARF1
	IVW	-0.177362	0.0709446	-0.31641	-0.0383126	0.837477	0.72876	0.962412	0.0124193	SeqId_17728_61.PHENO1.glm.linear	1	46.7018	0.00643479	22.0195	CHMP2A
	IVW	0.0476513	0.0191768	0.0100656	0.0852371	1.0488	1.01012	1.08898	0.0129607	SeqId_17164_15.PHENO1.glm.linear	1	663.076	0.08421	22.9792	ANXA4
	IVW	-0.0617083	0.0248934	-0.110498	-0.0129181	0.940157	0.895388	0.987165	0.0131787	SeqId_10974_20.PHENO1.glm.linear	2	196.43	0.0516726	23.3658	SPINK7
	IVW	-0.0238599	0.0096899	-0.0428517	-0.00486802	0.976423	0.958053	0.995144	0.0138032	SeqId_8014_359.PHENO1.glm.linear	15	296.368	0.381835	24.4731	MANEA
	IVW	-0.0466381	0.0190656	-0.084006	-0.0092702	0.954433	0.919426	0.990773	0.0144375	SeqId_13676_46.PHENO1.glm.linear	2	358.352	0.0904165	25.5977	INHBB
	IVW	0.0272618	0.0111478	0.00541255	0.0491111	1.02764	1.00543	1.05034	0.0144655	SeqId_6409_57.PHENO1.glm.linear	7	426.619	0.293026	25.6474	ADGRF5
	IVW	0.0943062	0.0386042	0.0186433	0.169969	1.0989	1.01882	1.18527	0.0145698	SeqId_17675_17.PHENO1.glm.linear	3	94.8853	0.0379863	25.8323	ACOT13
	IVW	-0.125501	0.0514305	-0.226303	-0.0246995	0.882055	0.797476	0.975603	0.0146786	SeqId_6245_4.PHENO1.glm.linear	2	43.1012	0.0118147	26.0251	PVRL2
	IVW	-0.037969	0.0155741	-0.0684937	-0.00744438	0.962743	0.933799	0.992583	0.0147703	SeqId_8923_94.PHENO1.glm.linear	9	123.098	0.133305	26.1878	GALNT16
	IVW	-0.119774	0.0494637	-0.216721	-0.0228271	0.887121	0.805154	0.977431	0.0154585	SeqId_2212_69.PHENO1.glm.linear	1	85.1614	0.0116721	27.4079	PLAT
	IVW	0.0436664	0.0180736	0.00824277	0.0790901	1.04463	1.00828	1.0823	0.0156908	SeqId_9021_1.PHENO1.glm.linear	7	142.199	0.121384	27.8197	HAVCR1
	IVW	0.0671508	0.0280261	0.0122206	0.122081	1.06946	1.0123	1.12985	0.0165748	SeqId_5231_79.PHENO1.glm.linear	3	119.341	0.0473136	29.3871	PCSK9
	IVW	-0.255254	0.106545	-0.464077	-0.0464301	0.77472	0.628715	0.954631	0.0165866	SeqId_19360_22.PHENO1.glm.linear	1	21.4951	0.00297201	29.4081	LRRTM1
	IVW	0.0919157	0.0383675	0.0167169	0.167115	1.09627	1.01686	1.18189	0.0165901	SeqId_16809_1.PHENO1.glm.linear	2	74.3274	0.0202014	29.4142	NME4
	IVW	0.158895	0.0665405	0.0284784	0.289312	1.17222	1.02889	1.33551	0.0169426	SeqId_9191_8.PHENO1.glm.linear	2	27.0195	0.00743926	30.0392	TFF2
	IVW	0.119532	0.0500992	0.0213393	0.217725	1.12697	1.02157	1.24324	0.0170371	SeqId_3796_79.PHENO1.glm.linear	1	106.124	0.0145035	30.2068	ANGPTL4
	IVW	0.0594045	0.0250654	0.0102772	0.108532	1.0612	1.01033	1.11464	0.017789	SeqId_15300_66.PHENO1.glm.linear	4	142.077	0.0730822	31.5399	CCDC134
	IVW	0.0657234	0.0277341	0.0113655	0.120081	1.06793	1.01143	1.12759	0.0177993	SeqId_8221_19.PHENO1.glm.linear	2	150.085	0.0399685	31.5582	MIF
	IVW	0.0521624	0.0220237	0.00899663	0.0953281	1.05355	1.00904	1.10002	0.0178623	SeqId_6086_15.PHENO1.glm.linear	3	157.49	0.0615079	31.6698	CHRDL2
	IVW	0.0641593	0.0271707	0.0109058	0.117413	1.06626	1.01097	1.12458	0.0182088	SeqId_10903_50.PHENO1.glm.linear	2	160.597	0.0426484	32.2843	STX8
	IVW	0.0263341	0.0111904	0.00440134	0.0482669	1.02668	1.00441	1.04945	0.0186087	SeqId_14054_17.PHENO1.glm.linear	14	204.152	0.284217	32.9932	IL15RA
	IVW	-0.0365773	0.0155708	-0.0670954	-0.00605919	0.964084	0.935106	0.993959	0.0188187	SeqId_5621_64.PHENO1.glm.linear	4	278.059	0.133678	33.3655	THSD1
	IVW	0.0410813	0.0175309	0.00672133	0.0754413	1.04194	1.00674	1.07836	0.0191108	SeqId_19129_15.PHENO1.glm.linear	3	275.811	0.10296	33.8835	MTHFSD
	IVW	-0.229363	0.097957	-0.421355	-0.0373705	0.79504	0.656157	0.963319	0.0192083	SeqId_10761_5.PHENO1.glm.linear	1	22.5383	0.0031158	34.0563	TMED2
	IVW	0.0269063	0.0115534	0.00426206	0.0495506	1.02727	1.00427	1.0508	0.0198662	SeqId_4435_66.PHENO1.glm.linear	7	430.583	0.294947	35.2229	ENPP7
	IVW	-0.0891999	0.0383606	-0.164385	-0.0140145	0.914663	0.848415	0.986083	0.0200559	SeqId_11480_1.PHENO1.glm.linear	1	154.871	0.0210255	35.559	ALDH3A1
	IVW	-0.207549	0.0893612	-0.382693	-0.0324039	0.812574	0.682022	0.968116	0.0202017	SeqId_14139_16.PHENO1.glm.linear	1	28.8684	0.00398742	35.8176	NRG4
	IVW	0.109951	0.0475164	0.0168203	0.203081	1.11622	1.01696	1.22517	0.0206703	SeqId_15633_6.PHENO1.glm.linear	1	113.637	0.0155143	36.6484	RBP4
	IVW	-0.0342099	0.0148116	-0.06324	-0.00517973	0.966369	0.938718	0.994834	0.0209063	SeqId_7808_5.PHENO1.glm.linear	7	257.202	0.199925	37.0669	GLCE
	IVW	0.0283906	0.0122985	0.0042859	0.0524953	1.0288	1.0043	1.0539	0.020974	SeqId_9288_7.PHENO1.glm.linear	5	373.901	0.205972	37.1869	FKBP7
	IVW	-0.0453262	0.0198044	-0.0841421	-0.00651033	0.955686	0.919301	0.993511	0.022097	SeqId_16753_46.PHENO1.glm.linear	5	130.943	0.0832786	39.1781	COL6A2
	IVW	-0.0730556	0.0319928	-0.13576	-0.0103509	0.929549	0.873052	0.989703	0.0224008	SeqId_7787_25.PHENO1.glm.linear	4	68.8803	0.0368171	39.7167	LILRA5
	IVW	0.209617	0.0918546	0.0295852	0.389649	1.23321	1.03003	1.47646	0.0224863	SeqId_2771_35.PHENO1.glm.linear	1	26.0758	0.00360308	39.8682	IGFBP1
	IVW	-0.0656037	0.0287885	-0.122028	-0.00917933	0.936502	0.885124	0.990863	0.0226779	SeqId_8766_29.PHENO1.glm.linear	4	85.0022	0.0450461	40.2079	LILRA5
	IVW	0.081949	0.0360754	0.0112426	0.152655	1.0854	1.01131	1.16492	0.0231104	SeqId_3179_51.PHENO1.glm.linear	1	173.148	0.0234486	40.9747	CTSA
	IVW	0.1454	0.0640364	0.0198913	0.270909	1.1565	1.02009	1.31116	0.0231719	SeqId_4925_54.PHENO1.glm.linear	1	55.4715	0.00763389	41.0838	MMP13
	IVW	0.0654875	0.0288831	0.0088776	0.122097	1.06768	1.00892	1.12986	0.0233703	SeqId_3024_18.PHENO1.glm.linear	1	273.926	0.036597	41.4355	SERPINF2
	IVW	0.168312	0.0744293	0.022433	0.31419	1.18331	1.02269	1.36915	0.0237367	SeqId_4179_57.PHENO1.glm.linear	1	40.9159	0.00564208	42.0853	YWHAG
	IVW	0.0433059	0.0193114	0.00545631	0.0811555	1.04426	1.00547	1.08454	0.0249286	SeqId_16770_3.PHENO1.glm.linear	5	131.404	0.0835474	44.1984	REG1B
	IVW	-0.271132	0.120929	-0.508149	-0.0341162	0.762515	0.601608	0.966459	0.0249561	SeqId_10370_21.PHENO1.glm.linear	1	26.4376	0.00365289	44.2472	STAT1
	IVW	0.0338452	0.0151181	0.00421428	0.063476	1.03442	1.00422	1.06553	0.025174	SeqId_18173_11.PHENO1.glm.linear	15	129.654	0.212737	44.6335	AKR7A3
	IVW	-0.0212252	0.00951957	-0.0398832	-0.00256717	0.978998	0.960902	0.997436	0.0257716	SeqId_5430_66.PHENO1.glm.linear	12	442.632	0.424533	45.693	SIRPA
	IVW	0.0560574	0.0251694	0.00672621	0.105389	1.05766	1.00675	1.11114	0.0259339	SeqId_17329_2.PHENO1.glm.linear	2	180.954	0.0477961	45.9807	BDH2
	IVW	0.101476	0.0455946	0.0121125	0.19084	1.1068	1.01219	1.21027	0.0260395	SeqId_3196_6.PHENO1.glm.linear	2	55.628	0.0151963	46.1681	HAPLN1
	IVW	-0.0618051	0.0277776	-0.116248	-0.00736206	0.940066	0.890254	0.992665	0.0260812	SeqId_3799_11.PHENO1.glm.linear	1	295.473	0.0393625	46.242	CA3
	IVW	-0.026905	0.0120955	-0.0506118	-0.00319816	0.973454	0.950648	0.996807	0.0261234	SeqId_17138_8.PHENO1.glm.linear	7	293.248	0.221732	46.3168	GSTA1
	IVW	-0.0881188	0.0399609	-0.166441	-0.00979697	0.915652	0.846673	0.990251	0.0274451	SeqId_17512_2.PHENO1.glm.linear	1	139.893	0.0190307	48.6602	NMI
	IVW	-0.0257945	0.0117191	-0.0487635	-0.00282559	0.974535	0.952406	0.997178	0.0277308	SeqId_9177_6.PHENO1.glm.linear	7	353.129	0.255444	49.1667	FAM3B
	IVW	0.0704791	0.032092	0.0075798	0.133378	1.07302	1.00761	1.14268	0.028081	SeqId_8043_153.PHENO1.glm.linear	3	83.6763	0.0336499	49.7876	COMP
	IVW	-0.0318518	0.0145203	-0.0603111	-0.00339248	0.96865	0.941472	0.996613	0.0282641	SeqId_17140_57.PHENO1.glm.linear	8	178.291	0.165269	50.1123	PDGFD
	IVW	-0.21667	0.0988433	-0.410399	-0.0229405	0.805196	0.663385	0.977321	0.0283757	SeqId_18177_49.PHENO1.glm.linear	1	21.9614	0.0030363	50.3101	NAE1
	IVW	-0.0267474	0.0122827	-0.050821	-0.00267371	0.973607	0.950449	0.99733	0.0294325	SeqId_7955_195.PHENO1.glm.linear	7	269.044	0.207223	52.1838	ITIH1
	IVW	0.0394053	0.0181594	0.0038135	0.074997	1.04019	1.00382	1.07788	0.0300095	SeqId_18183_3.PHENO1.glm.linear	4	214.625	0.106428	53.2068	LDLRAP1
	IVW	-0.0911742	0.0420557	-0.173602	-0.00874654	0.912859	0.840631	0.991292	0.0301633	SeqId_13545_97.PHENO1.glm.linear	1	141.879	0.0192958	53.4796	EIF1AD
	IVW	0.164013	0.0756982	0.015647	0.312378	1.17823	1.01577	1.36667	0.0302603	SeqId_12656_1.PHENO1.glm.linear	1	39.0542	0.00538674	53.6515	KLC1
	IVW	-0.124645	0.0576394	-0.237616	-0.0116741	0.88281	0.788505	0.988394	0.0305797	SeqId_3438_10.PHENO1.glm.linear	1	69.9507	0.00960736	54.2177	FSTL3
	IVW	0.0690086	0.0319176	0.00645114	0.131566	1.07145	1.00647	1.14061	0.0306118	SeqId_2637_77.PHENO1.glm.linear	7	35.4501	0.0332947	54.2748	MRC1
	IVW	-0.0466538	0.0215793	-0.0889485	-0.00435916	0.954418	0.914893	0.99565	0.0306205	SeqId_3325_2.PHENO1.glm.linear	6	95.6345	0.0737559	54.2901	MATN2
	IVW	-0.0600315	0.0278731	-0.114662	-0.00540119	0.941735	0.891668	0.994613	0.0312604	SeqId_12859_33.PHENO1.glm.linear	3	253.788	0.0955244	55.4247	ECI2
	IVW	0.0289632	0.0136351	0.00223892	0.0556875	1.02939	1.00224	1.05727	0.0336562	SeqId_5658_64.PHENO1.glm.linear	3	482.39	0.167184	59.6724	F13B
	IVW	0.110664	0.0521881	0.00837713	0.212951	1.11702	1.00841	1.23732	0.0339654	SeqId_3445_53.PHENO1.glm.linear	1	79.9205	0.0109616	60.2207	IL15RA
	IVW	-0.0224854	0.0106084	-0.0432774	-0.00169339	0.977766	0.957646	0.998308	0.0340404	SeqId_7049_2.PHENO1.glm.linear	8	382.371	0.298059	60.3537	ADAM23
	IVW	-0.0199621	0.00942842	-0.0384415	-0.00148276	0.980236	0.962288	0.998518	0.0342404	SeqId_9297_12.PHENO1.glm.linear	10	387.124	0.349603	60.7082	B3GNT8
	IVW	-0.0203945	0.00964642	-0.0393011	-0.00148787	0.979812	0.961461	0.998513	0.0344978	SeqId_8465_52.PHENO1.glm.linear	8	451.256	0.333829	61.1645	CTSH
	IVW	0.0511359	0.0242383	0.0036297	0.098642	1.05247	1.00364	1.10367	0.0348829	SeqId_2571_12.PHENO1.glm.linear	2	225.745	0.0589298	61.8474	IGFBP3
	IVW	-0.0465817	0.0221114	-0.0899192	-0.00324413	0.954487	0.914005	0.996761	0.0351452	SeqId_9940_35.PHENO1.glm.linear	6	98.257	0.0756255	62.3124	DUSP28
	IVW	-0.038825	0.0185873	-0.0752556	-0.00239453	0.961919	0.927506	0.997608	0.0367267	SeqId_13552_7.PHENO1.glm.linear	6	359.904	0.230574	65.1164	SWAP70
	IVW	0.0727631	0.0348656	0.00442768	0.141099	1.07548	1.00444	1.15154	0.0368921	SeqId_17515_6.PHENO1.glm.linear	1	193.97	0.0261945	65.4096	CEACAM8
	IVW	-0.161584	0.0774254	-0.313335	-0.00983245	0.850795	0.731005	0.990216	0.0368921	SeqId_18873_8.PHENO1.glm.linear	1	37.7369	0.005206	65.4096	HSPA13
	IVW	-0.0648724	0.0310945	-0.125817	-0.0039282	0.937187	0.881777	0.99608	0.0369519	SeqId_8289_8.PHENO1.glm.linear	3	160.022	0.0624348	65.5158	GPNMB
	IVW	-0.0891928	0.0429447	-0.173363	-0.00502277	0.914669	0.840832	0.99499	0.0378087	SeqId_13940_19.PHENO1.glm.linear	1	127.364	0.017356	67.0348	IFI16
	IVW	0.0670171	0.0323183	0.00367438	0.13036	1.06931	1.00368	1.13924	0.0381111	SeqId_4971_1.PHENO1.glm.linear	3	71.427	0.0288661	67.571	CTSZ
	IVW	-0.0227244	0.010987	-0.0442584	-0.00119027	0.977532	0.956707	0.99881	0.0386119	SeqId_4549_78.PHENO1.glm.linear	12	236.685	0.282884	68.459	FUT5
	IVW	0.0577528	0.0280188	0.00283691	0.112669	1.05945	1.00284	1.11926	0.0392826	SeqId_6897_38.PHENO1.glm.linear	4	160.917	0.0819785	69.6481	B3GAT3
	IVW	-0.0367466	0.0178309	-0.0716945	-0.00179879	0.96392	0.930815	0.998203	0.0393179	SeqId_12381_26.PHENO1.glm.linear	3	245.477	0.092686	69.7106	CBR1
	IVW	-0.129815	0.0630343	-0.25336	-0.00627044	0.878257	0.776188	0.993749	0.0394521	SeqId_5248_68.PHENO1.glm.linear	1	49.506	0.00681853	69.9485	PPIF
	IVW	-0.0608676	0.0296157	-0.118913	-0.00282193	0.940948	0.887885	0.997182	0.039855	SeqId_9212_22.PHENO1.glm.linear	2	130.063	0.0348221	70.6629	CTSF
	IVW	-0.0363872	0.0177101	-0.0710984	-0.00167592	0.964267	0.93137	0.998325	0.0399182	SeqId_15470_11.PHENO1.glm.linear	5	164.113	0.102218	70.775	HEXB
	IVW	-0.0464865	0.022688	-0.0909542	-0.00201883	0.954577	0.91306	0.997983	0.0404674	SeqId_10346_5.PHENO1.glm.linear	2	339.035	0.0859615	71.7487	STAT3
	IVW	-0.101514	0.0495721	-0.198674	-0.00435476	0.903468	0.819817	0.995655	0.0405785	SeqId_9536_16.PHENO1.glm.linear	2	44.4966	0.0121925	71.9457	EDDM3A
	IVW	0.0676915	0.03308	0.00285588	0.132527	1.07004	1.00286	1.14171	0.0407272	SeqId_17819_30.PHENO1.glm.linear	1	211.302	0.0284685	72.2094	FAHD1
	IVW	-0.177023	0.086651	-0.346856	-0.00719037	0.83776	0.706907	0.992835	0.0410579	SeqId_4922_13.PHENO1.glm.linear	1	28.9747	0.00400204	72.7957	CCL19
	IVW	0.211371	0.103659	0.00820378	0.414539	1.23537	1.00824	1.51367	0.0414394	SeqId_12374_8.PHENO1.glm.linear	1	21.8216	0.00301702	73.4721	PAFAH1B3
	IVW	-0.232999	0.114605	-0.45762	-0.00837693	0.792155	0.632788	0.991658	0.0420467	SeqId_12893_159.PHENO1.glm.linear	1	23.9813	0.00331463	74.5488	IFI16
	IVW	-0.0208949	0.0102935	-0.0410697	-0.00072011	0.979322	0.959762	0.99928	0.0423645	SeqId_15468_14.PHENO1.glm.linear	12	270.779	0.310962	75.1122	CFHR1
	IVW	0.0253788	0.0125119	0.00085594	0.0499017	1.0257	1.00086	1.05117	0.0425221	SeqId_4911_49.PHENO1.glm.linear	9	207.854	0.206166	75.3916	GSTP1
	IVW	0.0177898	0.00879331	0.0005552	0.0350243	1.01795	1.00056	1.03564	0.0430625	SeqId_4407_10.PHENO1.glm.linear	17	301.486	0.416002	76.3498	MST1
	IVW	0.0343014	0.0169809	0.00101941	0.0675833	1.0349	1.00102	1.06992	0.0433837	SeqId_6520_87.PHENO1.glm.linear	6	142.761	0.10624	76.9194	MGP
	IVW	-0.0811287	0.0401762	-0.159873	-0.00238488	0.922075	0.852252	0.997618	0.0434535	SeqId_4706_17.PHENO1.glm.linear	2	60.9665	0.0166304	77.043	EPB41
	IVW	0.150236	0.0745267	0.00416671	0.296306	1.16211	1.00418	1.34488	0.0438133	SeqId_18417_3.PHENO1.glm.linear	1	41.1727	0.00567729	77.6809	AS3MT
	IVW	0.0355599	0.0176481	0.00097029	0.0701496	1.0362	1.00097	1.07267	0.0439105	SeqId_12697_30.PHENO1.glm.linear	5	180.536	0.111309	77.8533	PIP4K2A
	IVW	0.0234083	0.0116286	0.00061669	0.0461999	1.02368	1.00062	1.04728	0.044115	SeqId_4559_64.PHENO1.glm.linear	8	265.126	0.227454	78.216	KYNU
	IVW	-0.258238	0.12855	-0.510192	-0.00628425	0.772411	0.60038	0.993735	0.0445531	SeqId_6410_26.PHENO1.glm.linear	1	19.6511	0.00271775	78.9926	INSL4
	IVW	0.0562685	0.0280648	0.00126243	0.111275	1.05788	1.00126	1.1177	0.0449687	SeqId_2813_11.PHENO1.glm.linear	2	145.987	0.0389197	79.7296	AGRP
	IVW	-0.227597	0.113537	-0.450126	-0.00506759	0.796445	0.637548	0.994945	0.0450061	SeqId_9932_49.PHENO1.glm.linear	1	29.779	0.00411268	79.7958	SEMA4F
	IVW	-0.194342	0.0969966	-0.384452	-0.00423227	0.823376	0.680824	0.995777	0.0451132	SeqId_7258_5.PHENO1.glm.linear	1	23.5708	0.00325808	79.9858	PRG2
	IVW	-0.0689984	0.034475	-0.136568	-0.00142862	0.933328	0.872347	0.998572	0.0453489	SeqId_18310_26.PHENO1.glm.linear	2	217.076	0.0567954	80.4037	SEPW1
	IVW	0.210879	0.105944	0.00323259	0.418526	1.23476	1.00324	1.51972	0.0465385	SeqId_10588_39.PHENO1.glm.linear	1	20.0673	0.00277515	82.5128	ST3GAL5
	IVW	-0.0236851	0.011913	-0.0470341	-0.00033602	0.976593	0.954055	0.999664	0.0467929	SeqId_9076_25.PHENO1.glm.linear	13	163.401	0.227841	82.9638	PENK
	IVW	0.0546551	0.0276197	0.00052145	0.108789	1.05618	1.00052	1.11493	0.0478336	SeqId_6521_35.PHENO1.glm.linear	2	154.432	0.0410786	84.809	NPTX2
	IVW	-0.0552895	0.0279613	-0.110093	-0.00048637	0.946211	0.895751	0.999514	0.0480011	SeqId_4187_49.PHENO1.glm.linear	1	260.83	0.0349084	85.106	PGD
	IVW	-0.0872754	0.0441608	-0.173829	-0.00072189	0.916425	0.840441	0.999278	0.0481196	SeqId_19258_24.PHENO1.glm.linear	2	61.3114	0.0167229	85.316	GCDH
	IVW	-0.0528062	0.0267414	-0.105218	-0.00039403	0.948564	0.900128	0.999606	0.0483024	SeqId_11377_19.PHENO1.glm.linear	3	118.396	0.0469566	85.6401	ADH7
	IVW	-0.157365	0.0798928	-0.313952	-0.0007776	0.854392	0.730554	0.999223	0.0488731	SeqId_19207_119.PHENO1.glm.linear	1	35.4564	0.00489293	86.652	ADK
	IVW	0.0717445	0.0365577	9.27e-05	0.143396	1.07438	1.00009	1.15419	0.0497043	SeqId_19237_17.PHENO1.glm.linear	1	167.445	0.0226938	88.1257	DDT
	IVW	-0.0212128	0.0108272	-0.0424336	8.05e-06	0.979011	0.958454	1.00001	0.0500869	SeqId_6947_4.PHENO1.glm.linear	8	499.002	0.356557	88.8041	ST3GAL6
	IVW	0.112643	0.0577474	-0.00053975	0.225826	1.11923	0.99946	1.25336	0.0511026	SeqId_17758_79.PHENO1.glm.linear	1	69.589	0.00955815	90.6049	DCXR
	IVW	0.092755	0.0475835	-0.00050693	0.186017	1.09719	0.999493	1.20444	0.0512584	SeqId_17852_5.PHENO1.glm.linear	2	50.9769	0.0139434	90.8811	PPME1
	IVW	-0.0980281	0.0504584	-0.196925	0.00086855	0.906623	0.821252	1.00087	0.0520463	SeqId_8840_61.PHENO1.glm.linear	3	28.9587	0.0119075	92.2781	C1S
	IVW	0.0291281	0.0150018	-0.00027486	0.0585311	1.02956	0.999725	1.06028	0.0521804	SeqId_11257_1.PHENO1.glm.linear	13	186.353	0.251787	92.5159	QDPR
	IVW	0.0996557	0.0513378	-0.00096451	0.200276	1.10479	0.999036	1.22174	0.0522369	SeqId_15591_28.PHENO1.glm.linear	1	82.6435	0.0113309	92.616	GPX1
	IVW	-0.0981317	0.0505563	-0.19722	0.00095696	0.90653	0.82101	1.00096	0.052254	SeqId_5076_53.PHENO1.glm.linear	2	48.0374	0.01315	92.6463	EPHA10
	IVW	-0.0966651	0.0499802	-0.194625	0.00129439	0.90786	0.823144	1.0013	0.053105	SeqId_8376_25.PHENO1.glm.linear	1	321.605	0.042695	94.1552	LHB
	IVW	0.0279563	0.0144861	-0.0004359	0.0563484	1.02835	0.999564	1.05797	0.0536226	SeqId_14271_23.PHENO1.glm.linear	5	242.749	0.144138	95.0729	RAB6B
	IVW	0.054611	0.0284125	-0.00107644	0.110299	1.05613	0.998924	1.11661	0.054596	SeqId_10781_19.PHENO1.glm.linear	1	301.823	0.0401744	96.7986	CLEC4G
	IVW	-0.0387204	0.0202353	-0.078381	0.00094016	0.96202	0.924612	1.00094	0.0556837	SeqId_5618_50.PHENO1.glm.linear	5	132.603	0.0842459	98.7272	FAM3B
	IVW	-0.0622481	0.0326547	-0.12625	0.00175402	0.93965	0.881394	1.00176	0.0566178	SeqId_6984_6.PHENO1.glm.linear	1	218.379	0.029394	100.383	IGSF8
	IVW	0.0300631	0.0158086	-0.00092106	0.0610473	1.03052	0.999079	1.06295	0.0572103	SeqId_4332_6.PHENO1.glm.linear	5	206.499	0.125311	101.434	CLEC1B
	IVW	0.028471	0.0150092	-0.00094647	0.0578884	1.02888	0.999054	1.0596	0.0578405	SeqId_11109_56.PHENO1.glm.linear	9	133.514	0.142972	102.551	SVEP1
	IVW	-0.0216497	0.0114196	-0.0440318	0.00073236	0.978583	0.956924	1.00073	0.0579823	SeqId_8428_102.PHENO1.glm.linear	8	383.95	0.298922	102.803	NTM
	IVW	0.107911	0.057174	-0.004148	0.21997	1.11395	0.995861	1.24604	0.0591047	SeqId_17712_7.PHENO1.glm.linear	2	38.574	0.0105868	104.793	IDI1
	IVW	-0.0216372	0.01147	-0.044118	0.00084366	0.978595	0.956841	1.00084	0.0592397	SeqId_14156_33.PHENO1.glm.linear	12	269.781	0.310171	105.032	YWHAB
	IVW	-0.102787	0.054697	-0.209991	0.00441739	0.902319	0.810592	1.00443	0.0602168	SeqId_9312_8.PHENO1.glm.linear	3	30.9366	0.0127105	106.764	AZGP1
	IVW	-0.0874164	0.0466482	-0.178845	0.00401242	0.916296	0.836235	1.00402	0.0609374	SeqId_2747_3.PHENO1.glm.linear	1	100.23	0.013709	108.042	ULBP3
	IVW	0.0248106	0.0132748	-0.00120759	0.0508287	1.02512	0.998793	1.05214	0.0616234	SeqId_2590_69.PHENO1.glm.linear	9	175.331	0.179704	109.258	ROR1
	IVW	0.272491	0.146019	-0.0136998	0.558683	1.31323	0.986394	1.74837	0.0620215	SeqId_8696_15.PHENO1.glm.linear	1	22.0605	0.00304996	109.964	GAL3ST1
	IVW	0.0578798	0.0310994	-0.00307383	0.118833	1.05959	0.996931	1.12618	0.0627266	SeqId_17802_4.PHENO1.glm.linear	5	48.3033	0.0324248	111.214	NANS
	IVW	-0.0247227	0.013288	-0.0507668	0.00132139	0.97558	0.9505	1.00132	0.0628118	SeqId_8794_13.PHENO1.glm.linear	11	155.287	0.19173	111.365	DPEP1
	IVW	-0.0176263	0.00953009	-0.036305	0.00105227	0.982528	0.964346	1.00105	0.0643787	SeqId_3166_92.PHENO1.glm.linear	18	232.157	0.36744	114.143	CD33
	IVW	-0.0792699	0.0429402	-0.163431	0.00489142	0.923791	0.849225	1.0049	0.0648847	SeqId_19615_213.PHENO1.glm.linear	2	64.8519	0.0176715	115.041	NT5C3A
	IVW	0.15327	0.0830496	-0.00950452	0.316044	1.16564	0.990541	1.37169	0.0649619	SeqId_15596_7.PHENO1.glm.linear	2	74.6196	0.0202792	115.177	HEXIM1
	IVW	0.0272745	0.0147871	-0.00170765	0.0562567	1.02765	0.998294	1.05787	0.065113	SeqId_10672_75.PHENO1.glm.linear	4	322.081	0.151633	115.445	SFTPB
	IVW	-0.0210865	0.0114603	-0.0435482	0.00137517	0.979134	0.957386	1.00138	0.0657728	SeqId_11187_11.PHENO1.glm.linear	9	264.384	0.248314	116.615	CLEC12A
	IVW	0.0898222	0.0489376	-0.00609376	0.185738	1.09398	0.993925	1.20411	0.0664401	SeqId_4811_33.PHENO1.glm.linear	1	94.5177	0.0129379	117.798	ITIH4
	IVW	0.0267096	0.0145679	-0.00184309	0.0552622	1.02707	0.998159	1.05682	0.0667361	SeqId_5736_1.PHENO1.glm.linear	7	209.833	0.169341	118.323	TREML2
	IVW	-0.0672417	0.0366811	-0.139135	0.00465189	0.934969	0.87011	1.00466	0.0667811	SeqId_8983_7.PHENO1.glm.linear	2	105.271	0.0283728	118.403	GOLM1
	IVW	-0.0858969	0.0469499	-0.177917	0.00612313	0.917689	0.837012	1.00614	0.0673179	SeqId_3623_84.PHENO1.glm.linear	1	99.1853	0.0135681	119.355	LY86
	IVW	0.0349299	0.019103	-0.00251123	0.072371	1.03555	0.997492	1.07505	0.0674736	SeqId_3041_55.PHENO1.glm.linear	9	98.6676	0.109753	119.631	MRC2
	IVW	0.144507	0.0791821	-0.0106867	0.299701	1.15547	0.98937	1.34946	0.068001	SeqId_13657_2.PHENO1.glm.linear	1	36.182	0.00499257	120.566	PNKP
	IVW	0.0198725	0.0109198	-0.00152986	0.0412749	1.02007	0.998471	1.04214	0.0687797	SeqId_15480_2.PHENO1.glm.linear	15	186.794	0.280222	121.946	VNN2
	IVW	0.113902	0.0628499	-0.00928194	0.237085	1.12064	0.990761	1.26755	0.069943	SeqId_10424_31.PHENO1.glm.linear	2	30.5691	0.00840834	124.009	NPDC1
	IVW	-0.0255847	0.0141194	-0.0532582	0.00208888	0.97474	0.948135	1.00209	0.0699831	SeqId_15635_4.PHENO1.glm.linear	11	120.778	0.155759	124.08	SMOC2
	IVW	0.0211984	0.0117235	-0.00177933	0.0441761	1.02142	0.998222	1.04517	0.0705769	SeqId_8398_277.PHENO1.glm.linear	8	269.179	0.230131	125.133	RARRES1
	IVW	0.130294	0.0722381	-0.0112897	0.271878	1.13916	0.988774	1.31243	0.0712816	SeqId_18880_81.PHENO1.glm.linear	2	22.0611	0.00608237	126.382	COL3A1
	IVW	-0.118272	0.0658562	-0.247348	0.0108034	0.888454	0.780869	1.01086	0.0725075	SeqId_17706_4.PHENO1.glm.linear	1	53.4595	0.00735905	128.556	PPP1R1A
	IVW	0.15403	0.0858397	-0.0142126	0.322273	1.16653	0.985888	1.38026	0.0727505	SeqId_3441_64.PHENO1.glm.linear	1	30.5076	0.00421288	128.987	GSK3A
	IVW	-0.020574	0.0114763	-0.0430671	0.00191923	0.979636	0.957847	1.00192	0.0730161	SeqId_15602_43.PHENO1.glm.linear	14	388.906	0.430659	129.458	IL6R
	IVW	0.156606	0.0876117	-0.0151099	0.328322	1.16953	0.985004	1.38864	0.0738567	SeqId_8307_47.PHENO1.glm.linear	1	29.5098	0.00407565	130.948	C11orf68
	IVW	0.031899	0.0178756	-0.00313653	0.0669345	1.03241	0.996868	1.06923	0.0743425	SeqId_3003_29.PHENO1.glm.linear	7	130.388	0.112435	131.809	NCR3
	IVW	0.0317235	0.0177862	-0.00313687	0.0665839	1.03223	0.996868	1.06885	0.0744889	SeqId_4834_61.PHENO1.glm.linear	6	148.501	0.110041	132.069	EPHA2
	IVW	0.186928	0.10493	-0.0187307	0.392586	1.20554	0.981444	1.4808	0.0748378	SeqId_4133_54.PHENO1.glm.linear	1	23.3346	0.00322554	132.687	GZMB
	IVW	0.0374951	0.0210608	-0.00378339	0.0787736	1.03821	0.996224	1.08196	0.0750231	SeqId_12594_5.PHENO1.glm.linear	2	329.013	0.0836329	133.016	GCA
	IVW	0.105302	0.0591626	-0.0106546	0.221258	1.11105	0.989402	1.24765	0.0750965	SeqId_6605_17.PHENO1.glm.linear	1	69.5416	0.00955171	133.146	IGFALS
	IVW	-0.1661	0.0933416	-0.349046	0.016846	0.846961	0.70536	1.01699	0.0751599	SeqId_16322_10.PHENO1.glm.linear	1	32.1403	0.00443734	133.259	PACAP
	IVW	-0.0390162	0.0220722	-0.082277	0.00424454	0.961735	0.921017	1.00425	0.0771175	SeqId_17341_89.PHENO1.glm.linear	3	165.157	0.0643096	136.729	ACAT2
	IVW	-0.164469	0.093055	-0.346854	0.0179151	0.848344	0.706909	1.01808	0.0771543	SeqId_19176_27.PHENO1.glm.linear	1	26.1458	0.00361272	136.794	FAM49B
	IVW	-0.0330243	0.018686	-0.0696481	0.00359954	0.967515	0.932722	1.00361	0.0771728	SeqId_17460_51.PHENO1.glm.linear	2	350.355	0.0885774	136.827	MX1
	IVW	0.0225706	0.0127786	-0.00247505	0.0476162	1.02283	0.997528	1.04877	0.0773493	SeqId_8842_16.PHENO1.glm.linear	7	239.922	0.189033	137.14	GRAMD1C
	IVW	-0.0458917	0.0259946	-0.0968402	0.00505678	0.955145	0.907701	1.00507	0.0774912	SeqId_13624_17.PHENO1.glm.linear	1	362.502	0.0478645	137.392	NADK
	IVW	0.0208902	0.0118489	-0.00233323	0.0441137	1.02111	0.997669	1.0451	0.0778922	SeqId_13748_4.PHENO1.glm.linear	12	342.125	0.363142	138.103	CCL8
	IVW	-0.048134	0.0273567	-0.101752	0.00548422	0.953006	0.903253	1.0055	0.0784937	SeqId_11308_8.PHENO1.glm.linear	1	312.882	0.0415852	139.169	CREB3L4
	IVW	-0.142053	0.0807927	-0.300404	0.0162977	0.867575	0.740519	1.01643	0.0787064	SeqId_19622_7.PHENO1.glm.linear	1	33.8896	0.00467772	139.546	INHBA
	IVW	0.0500481	0.0285759	-0.00595964	0.106056	1.05132	0.994058	1.11188	0.0798754	SeqId_5722_78.PHENO1.glm.linear	4	88.3396	0.0467321	141.619	PRCP
	IVW	-0.125771	0.0718693	-0.266633	0.01509	0.881816	0.765954	1.0152	0.0801183	SeqId_11448_34.PHENO1.glm.linear	1	43.9783	0.00606181	142.05	PEX14
	IVW	-0.167473	0.0956989	-0.35504	0.0200933	0.845799	0.701146	1.0203	0.0801183	SeqId_8300_82.PHENO1.glm.linear	1	24.0236	0.00332045	142.05	GALK1
	IVW	-0.082791	0.0473183	-0.175533	0.00995125	0.920544	0.83901	1.01	0.0801771	SeqId_18398_1.PHENO1.glm.linear	2	54.0258	0.0147651	142.154	AKR1D1
	IVW	-0.112612	0.0645563	-0.23914	0.0139159	0.893497	0.787304	1.01401	0.0810889	SeqId_11634_32.PHENO1.glm.linear	2	27.9986	0.00770673	143.771	RGS10
	IVW	0.126326	0.0724388	-0.0156512	0.268304	1.13465	0.984471	1.30774	0.0811761	SeqId_3148_49.PHENO1.glm.linear	1	43.3815	0.00598005	143.925	CXCL2
	IVW	0.106226	0.0609275	-0.0131903	0.225641	1.11207	0.986896	1.25313	0.0812511	SeqId_19317_114.PHENO1.glm.linear	2	32.7605	0.00900567	144.058	ACPP
	IVW	-0.0194788	0.0111786	-0.0413884	0.00243086	0.98071	0.959456	1.00243	0.0814197	SeqId_12517_52.PHENO1.glm.linear	12	216.102	0.264798	144.357	PDCD5
	IVW	-0.0551846	0.0317018	-0.117319	0.00694977	0.94631	0.889301	1.00697	0.081729	SeqId_2844_53.PHENO1.glm.linear	1	230.309	0.0309501	144.906	TIE1
	IVW	-0.170255	0.0982066	-0.362737	0.022226	0.843449	0.69577	1.02247	0.0829811	SeqId_16302_11.PHENO1.glm.linear	1	21.8276	0.00301786	147.126	BPIFA2
	IVW	0.186387	0.107632	-0.0245677	0.397342	1.20489	0.975732	1.48786	0.0833257	SeqId_15530_33.PHENO1.glm.linear	1	19.7294	0.00272854	147.736	EPHB4
	IVW	0.0204561	0.0118223	-0.00271521	0.0436275	1.02067	0.997288	1.04459	0.0835775	SeqId_8973_23.PHENO1.glm.linear	12	176.658	0.227459	148.183	FCRL4
	IVW	0.0173806	0.010048	-0.00231302	0.0370743	1.01753	0.99769	1.03777	0.083672	SeqId_10037_98.PHENO1.glm.linear	12	355.688	0.37218	148.351	SIGLEC12
	IVW	-0.0324142	0.0187691	-0.069201	0.00437269	0.968106	0.933139	1.00438	0.0841691	SeqId_12411_60.PHENO1.glm.linear	7	99.7675	0.0883638	149.232	MAX
	IVW	-0.048028	0.0278485	-0.10261	0.00655393	0.953107	0.902479	1.00658	0.0845958	SeqId_17156_72.PHENO1.glm.linear	3	97.4823	0.0389854	149.988	DCLK1
	IVW	0.101455	0.0588343	-0.0138584	0.216768	1.10678	0.986237	1.24206	0.084633	SeqId_3813_3.PHENO1.glm.linear	2	33.1033	0.00909905	150.054	FYN
	IVW	0.0542329	0.0314839	-0.00747444	0.11594	1.05573	0.992553	1.12293	0.0849683	SeqId_2580_83.PHENO1.glm.linear	5	113.927	0.0732498	150.649	MPO
	IVW	0.0623717	0.0362824	-0.00874051	0.133484	1.06436	0.991298	1.1428	0.0856031	SeqId_11196_31.PHENO1.glm.linear	5	56.4068	0.0376596	151.774	COL6A3
	IVW	0.0179447	0.0104723	-0.00258058	0.03847	1.01811	0.997423	1.03922	0.0866125	SeqId_3352_80.PHENO1.glm.linear	10	304.866	0.297411	153.564	CA6
	IVW	0.0675294	0.0394767	-0.00984356	0.144902	1.06986	0.990205	1.15593	0.0871526	SeqId_18841_1.PHENO1.glm.linear	3	50.137	0.0204379	154.522	SERPINB13
	IVW	-0.0403587	0.0236459	-0.0867039	0.00598652	0.960445	0.916949	1.006	0.0878609	SeqId_8866_53.PHENO1.glm.linear	7	151.841	0.128556	155.777	QPCTL
	IVW	-0.0874206	0.0512882	-0.187944	0.0131025	0.916292	0.828661	1.01319	0.0882883	SeqId_2870_29.PHENO1.glm.linear	2	44.6283	0.0122282	156.535	RAC1
	IVW	-0.0230355	0.0135499	-0.0495929	0.00352178	0.977228	0.951617	1.00353	0.0891211	SeqId_11219_95.PHENO1.glm.linear	4	376.424	0.172796	158.012	FGFBP3
	IVW	0.0808653	0.0476016	-0.012432	0.174163	1.08422	0.987645	1.19025	0.0893578	SeqId_14684_17.PHENO1.glm.linear	1	97.8323	0.0133855	158.431	CAPN2
	IVW	0.0453884	0.0267241	-0.00699	0.0977667	1.04643	0.993034	1.10271	0.0894318	SeqId_8956_96.PHENO1.glm.linear	4	105.45	0.0552835	158.563	SCARF2
	IVW	0.0518438	0.0305641	-0.00806078	0.111748	1.05321	0.991972	1.11823	0.0898422	SeqId_9173_21.PHENO1.glm.linear	2	125.668	0.0336851	159.29	PGM1
	IVW	-0.176297	0.104175	-0.380477	0.0278832	0.838369	0.683535	1.02828	0.0905873	SeqId_8409_3.PHENO1.glm.linear	1	20.214	0.00279538	160.611	RSPO2
	IVW	0.0470622	0.0278531	-0.00752878	0.101653	1.04819	0.992499	1.107	0.0910929	SeqId_5740_17.PHENO1.glm.linear	2	149.187	0.0397387	161.508	ROBO1
	IVW	-0.0397917	0.0235594	-0.0859673	0.00638392	0.96099	0.917624	1.0064	0.0912207	SeqId_6920_1.PHENO1.glm.linear	5	88.4775	0.0578331	161.734	GFRAL
	IVW	0.0745351	0.0441887	-0.0120731	0.161143	1.07738	0.987999	1.17485	0.091652	SeqId_10940_25.PHENO1.glm.linear	1	121.604	0.016584	162.499	SRL
	IVW	-0.0166105	0.00988601	-0.0359868	0.00276568	0.983527	0.964653	1.00277	0.0929171	SeqId_13388_57.PHENO1.glm.linear	13	258.96	0.31863	164.742	PCSK1
	IVW	0.0219919	0.0130923	-0.00366841	0.0476523	1.02224	0.996338	1.04881	0.0930026	SeqId_17350_13.PHENO1.glm.linear	9	183.193	0.186262	164.894	CHMP2B
	IVW	-0.041738	0.0248536	-0.0904502	0.0069742	0.959121	0.91352	1.007	0.0930832	SeqId_3331_8.PHENO1.glm.linear	3	207.296	0.0794148	165.037	RGMB
	IVW	0.0412089	0.024557	-0.00692189	0.0893396	1.04207	0.993102	1.09345	0.0933289	SeqId_3853_56.PHENO1.glm.linear	2	188.72	0.0497454	165.472	MDH1
	IVW	0.106256	0.0634107	-0.0180269	0.230539	1.11211	0.982135	1.25928	0.0938017	SeqId_8892_14.PHENO1.glm.linear	1	62.488	0.0085912	166.31	PEAR1
	IVW	-0.0318419	0.0190222	-0.0691247	0.00544092	0.96866	0.93321	1.00546	0.0941436	SeqId_3554_24.PHENO1.glm.linear	3	228.994	0.0870038	166.917	ADIPOQ
	IVW	-0.0203804	0.0121968	-0.0442857	0.00352491	0.979826	0.956681	1.00353	0.0947294	SeqId_9251_28.PHENO1.glm.linear	8	259.485	0.223697	167.955	MAN2B2
	IVW	0.116857	0.0699438	-0.02023	0.253945	1.12396	0.979973	1.2891	0.0947747	SeqId_6252_62.PHENO1.glm.linear	1	48.0548	0.00661998	168.036	SCGB3A1
	IVW	-0.0634024	0.0379899	-0.137861	0.0110565	0.938566	0.87122	1.01112	0.0951321	SeqId_17751_68.PHENO1.glm.linear	2	77.2138	0.0209694	168.669	CRYBB1
	IVW	-0.0423418	0.0254421	-0.0922074	0.00752379	0.958542	0.911916	1.00755	0.0960641	SeqId_5660_51.PHENO1.glm.linear	5	95.6351	0.0622205	170.322	SOD3
	IVW	-0.0278988	0.0167876	-0.0608019	0.00500436	0.972487	0.94101	1.00502	0.0965397	SeqId_13094_75.PHENO1.glm.linear	4	227.785	0.112221	171.165	RSPO3
	IVW	0.0333622	0.0200815	-0.00599677	0.0727211	1.03392	0.994021	1.07543	0.0966448	SeqId_13488_3.PHENO1.glm.linear	2	355.913	0.0898563	171.351	ARFIP1
	IVW	0.0197897	0.0119396	-0.00361143	0.0431909	1.01999	0.996395	1.04414	0.0974206	SeqId_3403_1.PHENO1.glm.linear	7	349.277	0.253363	172.727	TPSB2
	IVW	-0.051522	0.0311138	-0.112504	0.00945994	0.949783	0.893594	1.0095	0.0977379	SeqId_4763_31.PHENO1.glm.linear	3	174.197	0.0675917	173.289	AFM
	IVW	-0.058019	0.0350878	-0.12679	0.0107518	0.943632	0.880919	1.01081	0.0982215	SeqId_17161_1.PHENO1.glm.linear	2	88.3691	0.0239264	174.147	DDOST
	IVW	0.049543	0.0299723	-0.00920169	0.108288	1.05079	0.990841	1.11437	0.0983395	SeqId_6927_7.PHENO1.glm.linear	3	117.825	0.0467405	174.356	NDST1
	IVW	-0.0157467	0.00953159	-0.0344283	0.00293486	0.984377	0.966158	1.00294	0.0985233	SeqId_14091_42.PHENO1.glm.linear	8	482.423	0.348843	174.682	CBR3
	IVW	-0.0465022	0.0281771	-0.101728	0.00872382	0.954562	0.903275	1.00876	0.0988699	SeqId_9829_91.PHENO1.glm.linear	2	138.085	0.0368907	175.296	SULT2A1
	IVW	-0.0164362	0.00996121	-0.0359598	0.00308742	0.983698	0.964679	1.00309	0.0989389	SeqId_5346_24.PHENO1.glm.linear	10	376.261	0.34316	175.419	CPNE1
	IVW	-0.035769	0.0217757	-0.0784486	0.0069107	0.964863	0.92455	1.00693	0.100464	SeqId_8885_6.PHENO1.glm.linear	8	64.3064	0.0666522	178.124	CACNA2D3
	IVW	-0.0581165	0.0354401	-0.127578	0.0113448	0.94354	0.880225	1.01141	0.101036	SeqId_19578_19.PHENO1.glm.linear	3	78.263	0.0315416	179.137	DOK2
	IVW	-0.161208	0.0985163	-0.354297	0.0318799	0.851115	0.701667	1.03239	0.101764	SeqId_3285_23.PHENO1.glm.linear	1	22.7438	0.00314413	180.427	C1R
	IVW	0.036364	0.0222318	-0.0072096	0.0799375	1.03703	0.992816	1.08322	0.101908	SeqId_7841_84.PHENO1.glm.linear	4	127.15	0.0659099	180.683	ESAM
	IVW	-0.144416	0.0883737	-0.317625	0.0287937	0.865528	0.727876	1.02921	0.102228	SeqId_7815_49.PHENO1.glm.linear	1	28.5808	0.00394785	181.25	IGFBPL1
	IVW	-0.0156478	0.00958407	-0.0344322	0.00313666	0.984474	0.966154	1.00314	0.102535	SeqId_3296_92.PHENO1.glm.linear	12	308.168	0.339329	181.795	CNTN2
	IVW	-0.118547	0.0727222	-0.26108	0.0239858	0.88821	0.770219	1.02428	0.103073	SeqId_12652_37.PHENO1.glm.linear	2	22.6806	0.0062521	182.748	AHCYL1
	IVW	-0.0771177	0.0473222	-0.169867	0.0156322	0.925781	0.843777	1.01575	0.10318	SeqId_17828_3.PHENO1.glm.linear	1	106.937	0.014613	182.938	S100A14
	IVW	0.059393	0.0365083	-0.0121619	0.130948	1.06119	0.987912	1.13991	0.103772	SeqId_9264_11.PHENO1.glm.linear	4	68.1128	0.0364218	183.987	CTSO
	IVW	-0.11734	0.0721425	-0.258737	0.0240565	0.889283	0.772026	1.02435	0.103842	SeqId_19238_12.PHENO1.glm.linear	1	42.6024	0.00587327	184.112	GLUL
	IVW	-0.0221906	0.0137384	-0.0491174	0.00473621	0.978054	0.952069	1.00475	0.106263	SeqId_5810_25.PHENO1.glm.linear	14	225.857	0.305212	188.404	TDGF1
	IVW	0.165881	0.102799	-0.0356023	0.367364	1.18043	0.965024	1.44392	0.106606	SeqId_14205_6.PHENO1.glm.linear	1	20.9582	0.002898	189.013	HEXIM2
	IVW	0.144277	0.0894678	-0.0310768	0.319631	1.1552	0.969401	1.37662	0.106829	SeqId_19127_1.PHENO1.glm.linear	1	28.7522	0.00397144	189.407	HSPB6
	IVW	-0.0385998	0.0239668	-0.0855738	0.00837418	0.962136	0.917985	1.00841	0.107277	SeqId_8606_39.PHENO1.glm.linear	3	137.546	0.0541405	190.201	GPNMB
	IVW	-0.0221256	0.0137786	-0.0491311	0.00487997	0.978117	0.952056	1.00489	0.108319	SeqId_9837_60.PHENO1.glm.linear	7	309.374	0.231107	192.05	NQO1
	IVW	-0.0865675	0.0539831	-0.192372	0.0192374	0.917074	0.825	1.01942	0.108801	SeqId_11708_2.PHENO1.glm.linear	1	79.3783	0.0108881	192.905	LCN1
	IVW	-0.031561	0.0197831	-0.0703353	0.00721323	0.968932	0.932081	1.00724	0.110634	SeqId_9341_1.PHENO1.glm.linear	6	104.49	0.0800388	196.155	PDGFD
	IVW	0.0793598	0.0497746	-0.0181966	0.176916	1.08259	0.981968	1.19353	0.11085	SeqId_10088_37.PHENO1.glm.linear	3	32.5649	0.0133706	196.537	APRT
	IVW	-0.0832761	0.0524122	-0.186002	0.0194498	0.920097	0.830272	1.01964	0.11209	SeqId_6383_90.PHENO1.glm.linear	3	26.9173	0.0110774	198.735	TLL1
	IVW	-0.180026	0.11335	-0.402187	0.0421353	0.835248	0.668855	1.04304	0.112233	SeqId_2864_2.PHENO1.glm.linear	1	40.5602	0.00559331	198.989	MAP2K1
	IVW	-0.105925	0.0667245	-0.236703	0.0248525	0.899492	0.789226	1.02516	0.112399	SeqId_5980_55.PHENO1.glm.linear	1	50.6882	0.00698022	199.284	BOLA3
	IVW	0.0361569	0.0227982	-0.00852671	0.0808405	1.03682	0.99151	1.0842	0.112749	SeqId_2816_50.PHENO1.glm.linear	5	111.831	0.071999	199.905	BCAM
	IVW	0.0284268	0.0179841	-0.00682137	0.0636749	1.02883	0.993202	1.06575	0.113955	SeqId_8480_29.PHENO1.glm.linear	4	197.885	0.098948	202.042	EFEMP1
	IVW	-0.0216539	0.0137293	-0.0485627	0.00525498	0.978579	0.952598	1.00527	0.114748	SeqId_9244_27.PHENO1.glm.linear	4	329.96	0.154768	203.448	PPT1
	IVW	-0.0145113	0.00921934	-0.0325809	0.00355827	0.985593	0.967944	1.00356	0.115486	SeqId_16792_4.PHENO1.glm.linear	15	323.613	0.402798	204.756	SIGLEC5
	IVW	0.036545	0.0232365	-0.00899779	0.0820878	1.03722	0.991043	1.08555	0.11578	SeqId_17836_17.PHENO1.glm.linear	3	154.598	0.0604467	205.277	S100A16
	IVW	-0.129074	0.0821381	-0.290062	0.0319136	0.878909	0.748217	1.03243	0.116083	SeqId_6408_2.PHENO1.glm.linear	1	32.2703	0.00445522	205.815	INHBC
	IVW	-0.0240739	0.0153326	-0.0541253	0.00597752	0.976214	0.947313	1.006	0.11639	SeqId_10907_116.PHENO1.glm.linear	5	444.201	0.235575	206.359	NTM
	IVW	-0.109477	0.0697306	-0.246147	0.0271924	0.896303	0.781808	1.02757	0.116415	SeqId_4480_59.PHENO1.glm.linear	1	48.0306	0.00661667	206.404	C3
	IVW	0.102266	0.0652247	-0.0255722	0.230104	1.10768	0.974752	1.25873	0.116904	SeqId_19392_6.PHENO1.glm.linear	1	52.0292	0.00716357	207.271	DDAH1
	IVW	-0.175721	0.112379	-0.39598	0.0445391	0.838852	0.67302	1.04555	0.117903	SeqId_14157_21.PHENO1.glm.linear	1	20.5791	0.00284573	209.042	YWHAE
	IVW	-0.0245795	0.0158144	-0.0555751	0.00641617	0.97572	0.945941	1.00644	0.120126	SeqId_4129_72.PHENO1.glm.linear	10	245.899	0.254528	212.983	CFB
	IVW	0.0248357	0.0159797	-0.00648384	0.0561553	1.02515	0.993537	1.05776	0.120135	SeqId_10666_7.PHENO1.glm.linear	6	160.604	0.117952	212.999	GNPTG
	IVW	0.157016	0.101177	-0.0412882	0.35532	1.17001	0.959553	1.42664	0.120689	SeqId_11683_19.PHENO1.glm.linear	1	50.1301	0.0069039	213.982	GGA3
	IVW	-0.143461	0.092479	-0.324716	0.0377945	0.866355	0.722732	1.03852	0.120834	SeqId_17781_191.PHENO1.glm.linear	1	25.7403	0.00355689	214.239	MAP1LC3A
	IVW	-0.0254368	0.0164601	-0.0576979	0.00682438	0.974884	0.943935	1.00685	0.122259	SeqId_9409_11.PHENO1.glm.linear	4	258.389	0.125408	216.765	TPSAB1
	IVW	0.044705	0.0289351	-0.0120067	0.101417	1.04572	0.988065	1.10674	0.122344	SeqId_9748_31.PHENO1.glm.linear	10	156.671	0.178671	216.916	GSTM3
	IVW	0.038478	0.0249054	-0.0103356	0.0872917	1.03923	0.989718	1.09121	0.122354	SeqId_6485_59.PHENO1.glm.linear	5	95.7782	0.0623078	216.934	IGLL1
	IVW	0.109478	0.0709291	-0.029541	0.248496	1.11569	0.970891	1.2821	0.122715	SeqId_15524_30.PHENO1.glm.linear	1	43.884	0.00604889	217.573	PGAM2
	IVW	-0.0601044	0.0389518	-0.136448	0.0162397	0.941666	0.872451	1.01637	0.12282	SeqId_3844_2.PHENO1.glm.linear	1	148.895	0.0202306	217.759	PPIA
	IVW	-0.0871691	0.0565237	-0.197954	0.0236154	0.916522	0.820408	1.0239	0.123033	SeqId_13720_95.PHENO1.glm.linear	1	75.5512	0.0103686	218.137	PRTN3
	IVW	-0.14598	0.0948627	-0.331908	0.039947	0.864175	0.717553	1.04076	0.123838	SeqId_17787_1.PHENO1.glm.linear	1	28.3439	0.00391526	219.566	ECHS1
	IVW	-0.0299364	0.0194654	-0.0680878	0.00821502	0.970507	0.934178	1.00825	0.124065	SeqId_3866_7.PHENO1.glm.linear	2	400.77	0.100048	219.968	SBDS
	IVW	-0.0361788	0.0235529	-0.0823416	0.009984	0.964468	0.920957	1.01003	0.124522	SeqId_7083_74.PHENO1.glm.linear	2	209.269	0.0548648	220.778	MATN4
	IVW	-0.106524	0.0696761	-0.243087	0.0300386	0.898953	0.784203	1.03049	0.126303	SeqId_2911_27.PHENO1.glm.linear	1	47.0326	0.00648008	223.934	MDK
	IVW	-0.02484	0.0162485	-0.0566865	0.00700652	0.975466	0.94489	1.00703	0.126325	SeqId_8345_27.PHENO1.glm.linear	10	154.461	0.176596	223.975	GPX7
	IVW	0.0315108	0.0206123	-0.00888844	0.0719101	1.03201	0.991151	1.07456	0.126328	SeqId_3232_28.PHENO1.glm.linear	4	148.693	0.0762256	223.98	ACP5
	IVW	-0.0206019	0.0134879	-0.0470376	0.00583383	0.979609	0.954052	1.00585	0.126652	SeqId_3518_54.PHENO1.glm.linear	8	319.81	0.262073	224.554	CPB2
	IVW	-0.111395	0.0729715	-0.254416	0.031627	0.894586	0.775369	1.03213	0.126873	SeqId_9931_20.PHENO1.glm.linear	1	44.2297	0.00609625	224.946	KRT1
	IVW	-0.0198593	0.0130127	-0.0453637	0.00564519	0.980337	0.95565	1.00566	0.126974	SeqId_4437_56.PHENO1.glm.linear	4	480.889	0.210649	225.126	ENTPD5
	IVW	0.0423131	0.027739	-0.0120543	0.0966806	1.04322	0.988018	1.10151	0.127159	SeqId_16324_38.PHENO1.glm.linear	3	115.009	0.0456744	225.452	TLR1
	IVW	-0.0261049	0.0171446	-0.0597076	0.00749786	0.974233	0.94204	1.00753	0.127851	SeqId_9256_78.PHENO1.glm.linear	6	129.15	0.0970941	226.679	NPTX1
	IVW	-0.116576	0.076854	-0.267207	0.0340548	0.889962	0.765514	1.03464	0.129304	SeqId_9188_119.PHENO1.glm.linear	1	39.9722	0.00551266	229.255	CXCL9
	IVW	0.0653658	0.0434827	-0.0198587	0.15059	1.06755	0.980337	1.16252	0.132772	SeqId_8309_12.PHENO1.glm.linear	2	75.2637	0.0204506	235.405	HYAL1
	IVW	-0.0424861	0.0283894	-0.0981282	0.013156	0.958404	0.906533	1.01324	0.13451	SeqId_13988_67.PHENO1.glm.linear	1	304.937	0.0405721	238.486	NMRAL1
	IVW	-0.0298513	0.0199877	-0.0690264	0.00932382	0.97059	0.933302	1.00937	0.13531	SeqId_5688_65.PHENO1.glm.linear	7	92.5034	0.0824606	239.905	CBLN4
	IVW	-0.018	0.0120588	-0.0416349	0.00563492	0.982161	0.95922	1.00565	0.135521	SeqId_4548_4.PHENO1.glm.linear	8	263.15	0.226142	240.279	FUT3
	IVW	0.0336625	0.0225658	-0.0105657	0.0778906	1.03424	0.98949	1.081	0.135766	SeqId_8336_267.PHENO1.glm.linear	3	153.595	0.0600778	240.712	GRAMD1C
	IVW	0.0723463	0.0485726	-0.0228543	0.167547	1.07503	0.977405	1.1824	0.13637	SeqId_5007_1.PHENO1.glm.linear	3	40.5989	0.0166144	241.784	MAPK14
	IVW	0.0415541	0.0279463	-0.0132197	0.0963279	1.04243	0.986867	1.10112	0.137035	SeqId_17170_15.PHENO1.glm.linear	2	149.573	0.0398376	242.963	CALCB
	IVW	0.0164436	0.0110594	-0.00523239	0.0381196	1.01658	0.994781	1.03886	0.137055	SeqId_3195_50.PHENO1.glm.linear	5	482.501	0.250793	242.999	GNLY
	IVW	-0.0156692	0.0105614	-0.0363693	0.0050308	0.984453	0.964284	1.00504	0.137908	SeqId_19377_14.PHENO1.glm.linear	13	268.485	0.326523	244.511	OLFM2
	IVW	-0.0480277	0.0324187	-0.111567	0.0155118	0.953107	0.894431	1.01563	0.138478	SeqId_2635_61.PHENO1.glm.linear	1	221.064	0.0297446	245.522	LAYN
	IVW	-0.0209057	0.0141368	-0.0486132	0.00680193	0.979311	0.952549	1.00683	0.13919	SeqId_3220_40.PHENO1.glm.linear	7	186.083	0.153109	246.785	RET
	IVW	0.0310523	0.0210007	-0.0101084	0.072213	1.03154	0.989942	1.07488	0.13924	SeqId_13692_154.PHENO1.glm.linear	4	134.491	0.0694507	246.872	WISP1
	IVW	-0.130688	0.0886018	-0.304344	0.0429687	0.877492	0.737607	1.04391	0.140213	SeqId_15492_1.PHENO1.glm.linear	1	25.2083	0.00348363	248.597	CRIM1
	IVW	0.155047	0.105251	-0.051241	0.361335	1.16771	0.95005	1.43524	0.140719	SeqId_12343_14.PHENO1.glm.linear	1	19.9757	0.00276251	249.495	ACAP2
	IVW	-0.0468633	0.0318495	-0.109287	0.0155607	0.954218	0.896473	1.01568	0.141184	SeqId_4908_6.PHENO1.glm.linear	2	126.847	0.0339904	250.319	ENG
	IVW	0.0187815	0.0127934	-0.00629303	0.0438561	1.01896	0.993727	1.04483	0.142086	SeqId_5637_81.PHENO1.glm.linear	6	274.777	0.186191	251.919	NTNG1
	IVW	0.0533163	0.0364328	-0.0180907	0.124723	1.05476	0.982072	1.13283	0.143354	SeqId_11237_49.PHENO1.glm.linear	1	174.173	0.0235842	254.167	PCOLCE
	IVW	-0.0249867	0.0171366	-0.0585739	0.00860055	0.975323	0.943109	1.00864	0.144818	SeqId_15523_9.PHENO1.glm.linear	10	160.395	0.182144	256.761	ALAD
	IVW	0.0150023	0.0102936	-0.00517291	0.0351774	1.01512	0.99484	1.0358	0.144998	SeqId_3290_50.PHENO1.glm.linear	17	194.575	0.314943	257.081	CD109
	IVW	0.0242317	0.0166275	-0.00835747	0.056821	1.02453	0.991677	1.05847	0.145024	SeqId_4996_66.PHENO1.glm.linear	9	284.732	0.26241	257.128	HRG
	IVW	0.0855009	0.0588624	-0.0298674	0.200869	1.08926	0.970574	1.22246	0.146347	SeqId_9339_204.PHENO1.glm.linear	1	67.8679	0.00932396	259.474	FKBP2
	IVW	-0.0943742	0.0651962	-0.222156	0.033408	0.909942	0.80079	1.03397	0.147745	SeqId_7551_33.PHENO1.glm.linear	2	26.4069	0.00727182	261.952	LRRC32
	IVW	0.148494	0.102618	-0.0526332	0.349621	1.16009	0.948728	1.41853	0.14788	SeqId_19168_71.PHENO1.glm.linear	1	20.5165	0.0028371	262.192	PSTPIP1
	IVW	0.050813	0.0351283	-0.0180371	0.119663	1.05213	0.982125	1.12712	0.148037	SeqId_3186_2.PHENO1.glm.linear	8	100.1	0.10004	262.47	C2
	IVW	0.020637	0.0142859	-0.00736279	0.0486369	1.02085	0.992664	1.04984	0.148577	SeqId_2913_1.PHENO1.glm.linear	7	217.66	0.174554	263.427	CCL23
	IVW	0.0651343	0.0450929	-0.0232463	0.153515	1.0673	0.977022	1.16593	0.148614	SeqId_8403_18.PHENO1.glm.linear	1	117.348	0.0160129	263.493	FASN
	IVW	0.0368867	0.0256059	-0.0133	0.0870734	1.03758	0.986788	1.09098	0.149711	SeqId_16307_22.PHENO1.glm.linear	3	119.437	0.0473499	265.437	UNC5D
	IVW	0.021351	0.0148323	-0.00771979	0.0504218	1.02158	0.99231	1.05171	0.150011	SeqId_9394_19.PHENO1.glm.linear	7	177.199	0.146872	265.969	CPQ
	IVW	-0.0226478	0.0157439	-0.0535054	0.00820975	0.977607	0.947901	1.00824	0.15029	SeqId_3044_3.PHENO1.glm.linear	4	463.842	0.204711	266.463	CCL18
	IVW	0.0934243	0.0650146	-0.0340019	0.22085	1.09793	0.96657	1.24714	0.150725	SeqId_13082_9.PHENO1.glm.linear	2	46.9941	0.0128681	267.236	UNC45A
	IVW	0.13049	0.0908312	-0.047536	0.308516	1.13939	0.953576	1.3614	0.150826	SeqId_11664_32.PHENO1.glm.linear	1	27.902	0.00385445	267.415	ARFGAP2
	IVW	-0.0183717	0.0128191	-0.0434966	0.00675317	0.981796	0.957436	1.00678	0.151813	SeqId_7244_16.PHENO1.glm.linear	12	348.159	0.367195	269.164	IGFLR1
	IVW	0.107125	0.0748026	-0.0394857	0.253735	1.11307	0.961284	1.28883	0.152116	SeqId_12340_17.PHENO1.glm.linear	1	42.5091	0.00586048	269.701	AARS
	IVW	-0.100343	0.070081	-0.237699	0.037013	0.904527	0.78844	1.03771	0.152196	SeqId_9638_2.PHENO1.glm.linear	1	47.7774	0.00658201	269.843	TIGIT
	IVW	0.0239185	0.0167059	-0.00882444	0.0566614	1.02421	0.991214	1.0583	0.152218	SeqId_3495_15.PHENO1.glm.linear	12	168.393	0.219149	269.883	CXCL6
	IVW	0.034399	0.0240489	-0.0127359	0.0815339	1.035	0.987345	1.08495	0.152608	SeqId_7994_41.PHENO1.glm.linear	1	396.11	0.052071	270.574	ERO1LB
	IVW	-0.0976173	0.0683321	-0.231546	0.0363112	0.906996	0.793306	1.03698	0.153127	SeqId_8916_32.PHENO1.glm.linear	1	46.7152	0.00643663	271.495	STIM1
	IVW	0.0343027	0.0240626	-0.012859	0.0814645	1.0349	0.987223	1.08487	0.153994	SeqId_4276_10.PHENO1.glm.linear	3	140.106	0.0550926	273.032	PEBP1
	IVW	-0.028061	0.0197105	-0.0666929	0.0105708	0.972329	0.935482	1.01063	0.154545	SeqId_4924_32.PHENO1.glm.linear	9	100.409	0.111474	274.008	MMP1
	IVW	-0.103735	0.0730444	-0.2469	0.0394291	0.901464	0.781219	1.04022	0.155559	SeqId_15566_10.PHENO1.glm.linear	1	47.5773	0.00655462	275.806	CNN1
	IVW	0.0690268	0.0486189	-0.0262644	0.164318	1.07146	0.974077	1.17859	0.15568	SeqId_7198_197.PHENO1.glm.linear	1	94.5878	0.0129473	276.02	FAM20B
	IVW	-0.0203061	0.0143091	-0.0483515	0.00773919	0.979899	0.952799	1.00777	0.155868	SeqId_5644_60.PHENO1.glm.linear	7	196.496	0.160303	276.354	RNASE4
	IVW	-0.0325646	0.0229987	-0.0776412	0.012512	0.96796	0.925296	1.01259	0.156796	SeqId_16318_12.PHENO1.glm.linear	5	90.1634	0.0588702	277.998	ACVRL1
	IVW	-0.156899	0.110875	-0.374211	0.0604126	0.85479	0.687832	1.06227	0.157041	SeqId_12801_33.PHENO1.glm.linear	1	19.8087	0.00273948	278.433	IRF2
	IVW	-0.0478874	0.0338643	-0.11426	0.0184854	0.953241	0.892026	1.01866	0.157333	SeqId_15487_164.PHENO1.glm.linear	3	75.0177	0.0302733	278.952	CES1
	IVW	-0.0968159	0.0685326	-0.231137	0.0375055	0.907723	0.79363	1.03822	0.157744	SeqId_3045_72.PHENO1.glm.linear	1	51.3998	0.00707753	279.681	PTN
	IVW	0.0509967	0.0361016	-0.0197612	0.121755	1.05232	0.980433	1.12948	0.157777	SeqId_13062_4.PHENO1.glm.linear	1	182.822	0.0247263	279.739	GMFG
	IVW	-0.124144	0.0880291	-0.296677	0.0483902	0.883253	0.743284	1.04958	0.158464	SeqId_14083_25.PHENO1.glm.linear	1	28.4171	0.00392533	280.957	SEPHS1
	IVW	0.130783	0.0927777	-0.0510579	0.312624	1.13972	0.950224	1.36701	0.158646	SeqId_15474_7.PHENO1.glm.linear	1	25.7449	0.00355752	281.28	PIN1
	IVW	0.102925	0.0730331	-0.0402168	0.246068	1.10841	0.960581	1.27899	0.158747	SeqId_9321_400.PHENO1.glm.linear	2	29.9869	0.00824953	281.458	NMB
	IVW	-0.0664507	0.0472197	-0.159	0.0260983	0.935709	0.852997	1.02644	0.159349	SeqId_7050_5.PHENO1.glm.linear	3	38.5348	0.015783	282.525	NEGR1
	IVW	-0.0217478	0.0154786	-0.0520852	0.00858963	0.978487	0.949248	1.00863	0.160013	SeqId_8697_38.PHENO1.glm.linear	3	371.441	0.13388	283.704	GPC1
	IVW	-0.0203431	0.0144948	-0.0487523	0.00806624	0.979862	0.952417	1.0081	0.160476	SeqId_9266_1.PHENO1.glm.linear	12	171.027	0.221817	284.524	TREM1
	IVW	0.0734589	0.0523517	-0.0291485	0.176066	1.07622	0.971272	1.19252	0.160563	SeqId_4568_17.PHENO1.glm.linear	5	61.7955	0.0411094	284.678	SLITRK5
	IVW	-0.0662636	0.0472897	-0.15895	0.0264224	0.935884	0.853039	1.02677	0.161146	SeqId_4294_16.PHENO1.glm.linear	2	51.9094	0.0141949	285.711	SPHK1
	IVW	0.134044	0.0958928	-0.0539027	0.32199	1.14344	0.947524	1.37987	0.162158	SeqId_9834_62.PHENO1.glm.linear	1	38.6059	0.00532524	287.507	ADH1B
	IVW	0.0251711	0.0180086	-0.010125	0.0604673	1.02549	0.989926	1.06233	0.162193	SeqId_5102_55.PHENO1.glm.linear	9	493.803	0.38157	287.568	MICB
	IVW	0.0527286	0.037761	-0.0212815	0.126739	1.05414	0.978943	1.13512	0.1626	SeqId_13519_112.PHENO1.glm.linear	2	83.1422	0.0225431	288.29	ARHGEF25
	IVW	0.0251458	0.0180257	-0.010184	0.0604756	1.02546	0.989868	1.06234	0.163018	SeqId_7928_183.PHENO1.glm.linear	5	168.918	0.104897	289.031	TPST1
	IVW	-0.0294259	0.0211048	-0.0707906	0.0119387	0.971003	0.931657	1.01201	0.163234	SeqId_3040_59.PHENO1.glm.linear	4	226.523	0.111669	289.414	CCL3
	IVW	-0.0694102	0.0498741	-0.167162	0.0283412	0.932944	0.846063	1.02875	0.164011	SeqId_13112_179.PHENO1.glm.linear	2	58.0757	0.0158543	290.791	FSTL1
	IVW	-0.0600582	0.0431997	-0.144728	0.0246118	0.94171	0.865258	1.02492	0.164455	SeqId_9574_11.PHENO1.glm.linear	1	124.423	0.0169619	291.578	BIN1
	IVW	0.0283373	0.0205354	-0.0119113	0.0685858	1.02874	0.988159	1.07099	0.167609	SeqId_11615_16.PHENO1.glm.linear	4	138.255	0.0712562	297.171	DAPP1
	IVW	0.0155024	0.011235	-0.00651779	0.0375227	1.01562	0.993503	1.03824	0.167638	SeqId_6382_17.PHENO1.glm.linear	8	294.875	0.24668	297.223	MANBA
	IVW	-0.0928939	0.067351	-0.224899	0.0391117	0.91129	0.798596	1.03989	0.167818	SeqId_3727_35.PHENO1.glm.linear	2	33.8406	0.00929982	297.541	PYY
	IVW	0.0314597	0.022854	-0.0133333	0.0762527	1.03196	0.986755	1.07924	0.16865	SeqId_4929_55.PHENO1.glm.linear	5	89.7056	0.0585888	299.017	SHBG
	IVW	0.136157	0.0989467	-0.0577745	0.330089	1.14586	0.943863	1.39109	0.1688	SeqId_15636_49.PHENO1.glm.linear	1	22.9248	0.00316907	299.283	SORCS1
	IVW	0.0169464	0.0123444	-0.00724814	0.041141	1.01709	0.992778	1.042	0.169814	SeqId_6227_1.PHENO1.glm.linear	7	324.278	0.239573	301.079	KLK10
	IVW	-0.114058	0.0831067	-0.276945	0.0488277	0.892206	0.758097	1.05004	0.169928	SeqId_8235_48.PHENO1.glm.linear	1	42.5732	0.00586927	301.283	CHGB
	IVW	0.0232996	0.0170144	-0.010048	0.0566471	1.02357	0.990002	1.05828	0.170873	SeqId_15499_11.PHENO1.glm.linear	6	163.831	0.120037	302.957	ATRN
	IVW	-0.0167363	0.0122273	-0.0407015	0.00722881	0.983403	0.960116	1.00726	0.171073	SeqId_15475_4.PHENO1.glm.linear	9	215.03	0.211776	303.313	PLTP
	IVW	0.0367865	0.0269279	-0.0159913	0.0895642	1.03747	0.984136	1.0937	0.171905	SeqId_9337_43.PHENO1.glm.linear	4	80.0098	0.042513	304.787	TAC1
	IVW	-0.0219532	0.0160709	-0.0534516	0.00954516	0.978286	0.947952	1.00959	0.171932	SeqId_8397_147.PHENO1.glm.linear	3	337.697	0.123216	304.835	QSOX2
	IVW	0.164157	0.120291	-0.0716096	0.399923	1.1784	0.930894	1.49171	0.172359	SeqId_19635_69.PHENO1.glm.linear	1	20.6367	0.00285367	305.593	FGL2
	IVW	-0.0161654	0.0118562	-0.0394031	0.0070723	0.983965	0.961363	1.0071	0.172739	SeqId_17513_11.PHENO1.glm.linear	9	229.094	0.222545	306.265	ANXA11
	IVW	0.013881	0.0101871	-0.00608543	0.0338474	1.01398	0.993933	1.03443	0.173009	SeqId_4535_50.PHENO1.glm.linear	17	298.675	0.413729	306.744	BST1
	IVW	-0.115366	0.0850925	-0.282144	0.0514124	0.89104	0.754165	1.05276	0.175173	SeqId_9478_69.PHENO1.glm.linear	1	32.7727	0.00452426	310.581	PRPSAP1
	IVW	-0.0253831	0.0187299	-0.0620931	0.0113268	0.974936	0.939795	1.01139	0.175347	SeqId_2647_66.PHENO1.glm.linear	8	145.964	0.139483	310.891	GDI2
	IVW	0.0201888	0.0149215	-0.00905681	0.0494344	1.02039	0.990984	1.05068	0.176055	SeqId_12571_14.PHENO1.glm.linear	4	350.753	0.162932	312.146	ARL3
	IVW	0.0340887	0.0252064	-0.015315	0.0834925	1.03468	0.984802	1.08708	0.176253	SeqId_5708_1.PHENO1.glm.linear	1	374.647	0.0493889	312.497	LEAP2
	IVW	-0.0168658	0.0124999	-0.0413653	0.00763364	0.983276	0.959479	1.00766	0.17725	SeqId_3803_10.PHENO1.glm.linear	9	198.464	0.198703	314.265	CST5
	IVW	-0.032622	0.0241817	-0.0800172	0.0147732	0.967904	0.9231	1.01488	0.177324	SeqId_2783_18.PHENO1.glm.linear	2	226.379	0.0590856	314.396	CCL3L1
	IVW	0.0146488	0.0108669	-0.00664986	0.0359474	1.01476	0.993372	1.0366	0.177651	SeqId_9316_67.PHENO1.glm.linear	13	228.159	0.291791	314.975	WFDC1
	IVW	-0.0504977	0.0375422	-0.124079	0.0230838	0.950756	0.88331	1.02335	0.178596	SeqId_4220_39.PHENO1.glm.linear	3	67.7892	0.0274362	316.652	FER
	IVW	0.0165958	0.0123393	-0.00758867	0.0407803	1.01673	0.99244	1.04162	0.178637	SeqId_9216_100.PHENO1.glm.linear	15	201.624	0.295886	316.724	PLXNB2
	IVW	0.036749	0.0273548	-0.0168654	0.0903633	1.03743	0.983276	1.09457	0.179136	SeqId_19563_3.PHENO1.glm.linear	6	57.9239	0.0460106	317.607	SEZ6L
	IVW	0.161533	0.120342	-0.0743333	0.3974	1.17531	0.928362	1.48795	0.179505	SeqId_4157_2.PHENO1.glm.linear	1	22.5774	0.0031212	318.262	F2
	IVW	0.0491203	0.0366455	-0.0227036	0.120944	1.05035	0.977552	1.12856	0.18011	SeqId_3216_2.PHENO1.glm.linear	2	87.8263	0.0237829	319.334	PIGR
	IVW	-0.0519774	0.038784	-0.127993	0.0240379	0.94935	0.87986	1.02433	0.180189	SeqId_15299_102.PHENO1.glm.linear	2	88.3577	0.0239234	319.474	MESDC2
	IVW	-0.0982593	0.0733683	-0.242059	0.04554	0.906414	0.78501	1.04659	0.180486	SeqId_5918_5.PHENO1.glm.linear	2	26.4271	0.00727734	320.001	PSME1
	IVW	-0.0134197	0.0100208	-0.03306	0.00622068	0.98667	0.96748	1.00624	0.18051	SeqId_7015_8.PHENO1.glm.linear	6	662.515	0.355519	320.045	LILRB5
	IVW	0.0188137	0.0140606	-0.00874456	0.0463719	1.01899	0.991294	1.04746	0.180882	SeqId_3324_51.PHENO1.glm.linear	7	193.946	0.158552	320.704	LY9
	IVW	0.0209721	0.0157015	-0.00980233	0.0517466	1.02119	0.990246	1.05311	0.181656	SeqId_18895_54.PHENO1.glm.linear	8	208.401	0.187934	322.077	GSTM4
	IVW	-0.0483477	0.0362224	-0.119342	0.0226468	0.952802	0.887504	1.02291	0.181959	SeqId_5532_53.PHENO1.glm.linear	3	58.6618	0.0238302	322.614	FGFR1
	IVW	0.01941	0.0145767	-0.00915984	0.0479799	1.0196	0.990882	1.04915	0.183	SeqId_3710_49.PHENO1.glm.linear	10	165.471	0.186831	324.458	PLG
	IVW	-0.114974	0.0864941	-0.284499	0.0545514	0.891389	0.752391	1.05607	0.183759	SeqId_18403_25.PHENO1.glm.linear	1	30.0237	0.00414634	325.806	AMPD2
	IVW	0.131193	0.0986955	-0.0622468	0.324633	1.14019	0.939651	1.38352	0.183759	SeqId_5813_58.PHENO1.glm.linear	1	22.9961	0.00317889	325.806	EPO
	IVW	-0.0224909	0.016939	-0.0556907	0.0107088	0.97776	0.945832	1.01077	0.184257	SeqId_3302_58.PHENO1.glm.linear	6	267.201	0.181992	326.687	CST7
	IVW	-0.0777565	0.0585849	-0.192581	0.0370677	0.92519	0.824828	1.03776	0.184427	SeqId_8464_31.PHENO1.glm.linear	3	48.9146	0.0199495	326.99	RSPO4
	IVW	-0.102057	0.0769559	-0.252888	0.0487734	0.902978	0.776555	1.04998	0.18478	SeqId_7770_25.PHENO1.glm.linear	1	48.382	0.00666475	327.615	NFU1
	IVW	-0.0153577	0.0115959	-0.0380852	0.00736988	0.98476	0.962631	1.0074	0.185368	SeqId_3580_25.PHENO1.glm.linear	8	328.743	0.267435	328.658	SERPINA1
	IVW	-0.0506266	0.0383727	-0.125836	0.0245825	0.950634	0.88176	1.02489	0.187056	SeqId_13093_6.PHENO1.glm.linear	2	89.9498	0.024344	331.65	SECTM1
	IVW	-0.0898722	0.0681531	-0.22345	0.0437054	0.914048	0.799755	1.04467	0.187276	SeqId_11476_43.PHENO1.glm.linear	1	48.2034	0.00664031	332.04	VPS4A
	IVW	0.0143923	0.0109313	-0.00703279	0.0358173	1.0145	0.992992	1.03647	0.187971	SeqId_18878_15.PHENO1.glm.linear	8	304.875	0.25293	333.273	GREM1
	IVW	-0.0876971	0.0666161	-0.218262	0.042868	0.916038	0.803915	1.0438	0.188021	SeqId_18933_4.PHENO1.glm.linear	1	49.7055	0.00684583	333.361	TGM4
	IVW	-0.0487947	0.0371021	-0.121513	0.0239241	0.952377	0.885579	1.02421	0.188461	SeqId_2879_9.PHENO1.glm.linear	2	87.0062	0.0235661	334.141	SERPINA3
	IVW	0.0184425	0.0140332	-0.0090621	0.0459472	1.01861	0.990979	1.04702	0.188777	SeqId_6467_65.PHENO1.glm.linear	8	230.345	0.203693	334.702	POGLUT1
	IVW	-0.125019	0.0953044	-0.311812	0.0617741	0.88248	0.732119	1.06372	0.189592	SeqId_3059_50.PHENO1.glm.linear	1	27.1871	0.00375606	336.147	TNFSF13B
	IVW	-0.0135672	0.0103458	-0.0338445	0.0067102	0.986524	0.966722	1.00673	0.189732	SeqId_6556_5.PHENO1.glm.linear	9	355.992	0.307865	336.395	ENPP5
	IVW	0.0302499	0.0230888	-0.0150034	0.0755032	1.03071	0.985109	1.07843	0.190144	SeqId_6342_10.PHENO1.glm.linear	5	107.655	0.0694969	337.126	NPNT
	IVW	0.0226082	0.0172777	-0.0112556	0.0564719	1.02287	0.988808	1.0581	0.190699	SeqId_19617_5.PHENO1.glm.linear	6	391.098	0.24565	338.109	PTGR1
	IVW	-0.0711881	0.0545134	-0.178032	0.0356562	0.931287	0.836915	1.0363	0.191593	SeqId_7246_4.PHENO1.glm.linear	1	75.1589	0.0103153	339.694	FREM2
	IVW	0.0408946	0.0313658	-0.0205812	0.10237	1.04174	0.979629	1.10779	0.192303	SeqId_5491_12.PHENO1.glm.linear	1	234.961	0.0315555	340.953	SPOCK2
	IVW	-0.0195526	0.0150218	-0.0489948	0.00988957	0.980637	0.952186	1.00994	0.193048	SeqId_6431_68.PHENO1.glm.linear	8	279.256	0.236707	342.273	PCYOX1
	IVW	0.136435	0.105019	-0.0693988	0.34227	1.14618	0.932955	1.40814	0.193894	SeqId_9832_33.PHENO1.glm.linear	1	25.7038	0.00355186	343.774	HGD
	IVW	0.10493	0.0808403	-0.0535139	0.263374	1.11063	0.947893	1.30131	0.19429	SeqId_6049_64.PHENO1.glm.linear	2	25.3465	0.00698183	344.476	PTPRS
	IVW	-0.0406123	0.0313673	-0.102091	0.0208665	0.960201	0.902947	1.02109	0.195412	SeqId_9185_15.PHENO1.glm.linear	3	150.965	0.0591102	346.465	TFF1
	IVW	0.055174	0.0427346	-0.0285844	0.138932	1.05672	0.97182	1.14905	0.196675	SeqId_8364_74.PHENO1.glm.linear	6	47.2352	0.0378416	348.704	UST
	IVW	-0.0414088	0.0321084	-0.10434	0.0215226	0.959437	0.900919	1.02176	0.19717	SeqId_6472_40.PHENO1.glm.linear	1	217.687	0.0293035	349.583	PMEL
	IVW	-0.0225055	0.0174601	-0.0567267	0.0117157	0.977746	0.944852	1.01178	0.19741	SeqId_7861_9.PHENO1.glm.linear	6	172.864	0.125823	350.008	ROR2
	IVW	-0.0536942	0.0417959	-0.135613	0.0282243	0.947722	0.873181	1.02863	0.198906	SeqId_13416_8.PHENO1.glm.linear	3	81.374	0.0327543	352.66	TMEM132D
	IVW	-0.08718	0.0679491	-0.220358	0.0459978	0.916512	0.802232	1.04707	0.199485	SeqId_13578_98.PHENO1.glm.linear	1	46.5449	0.00641332	353.688	ABLIM3
	IVW	-0.0471613	0.0368611	-0.119408	0.0250851	0.953933	0.887446	1.0254	0.200745	SeqId_3038_9.PHENO1.glm.linear	3	61.4148	0.0249206	355.92	CXCL11
	IVW	-0.025453	0.0199523	-0.0645589	0.0136529	0.974868	0.937481	1.01375	0.202065	SeqId_13929_27.PHENO1.glm.linear	4	166.859	0.0847491	358.261	CROT
	IVW	-0.0346608	0.0271713	-0.0879155	0.0185939	0.965933	0.915838	1.01877	0.202083	SeqId_2381_52.PHENO1.glm.linear	3	116.784	0.0463468	358.293	C5
	IVW	-0.118032	0.0927395	-0.299798	0.063734	0.888668	0.740968	1.06581	0.203115	SeqId_18172_71.PHENO1.glm.linear	1	36.5555	0.00504383	360.123	ASF1A
	IVW	0.0216176	0.0169944	-0.0116909	0.0549261	1.02185	0.988377	1.05646	0.203359	SeqId_14133_93.PHENO1.glm.linear	6	218.53	0.153946	360.555	IL1R2
	IVW	-0.0163499	0.0128544	-0.0415441	0.00884419	0.983783	0.959307	1.00888	0.203396	SeqId_10620_21.PHENO1.glm.linear	18	126.558	0.240501	360.622	MSMB
	IVW	0.0300056	0.0236155	-0.01628	0.0762911	1.03046	0.983852	1.07928	0.203875	SeqId_16616_137.PHENO1.glm.linear	1	408.644	0.0536303	361.471	ENO3
	IVW	0.0539328	0.0424629	-0.029293	0.137159	1.05541	0.971132	1.14701	0.204044	SeqId_10627_87.PHENO1.glm.linear	1	125.554	0.0171135	361.769	APLP2
	IVW	0.149753	0.118226	-0.0819657	0.381471	1.16155	0.921304	1.46444	0.205275	SeqId_9263_57.PHENO1.glm.linear	1	21.2703	0.00294102	363.952	SIAE
	IVW	0.017227	0.0136214	-0.0094704	0.0439244	1.01738	0.990574	1.0449	0.205978	SeqId_17783_9.PHENO1.glm.linear	6	242.913	0.168232	365.198	MMAB
	IVW	0.089211	0.0707039	-0.049366	0.227788	1.09331	0.951833	1.25582	0.207037	SeqId_4413_3.PHENO1.glm.linear	2	23.9709	0.00660541	367.076	SLPI
	IVW	0.0159248	0.012635	-0.00883944	0.040689	1.01605	0.9912	1.04153	0.207537	SeqId_5238_26.PHENO1.glm.linear	6	312.53	0.206491	367.964	PPIE
	IVW	-0.0108621	0.0086201	-0.0277572	0.00603295	0.989197	0.972624	1.00605	0.207635	SeqId_4964_67.PHENO1.glm.linear	16	423.991	0.48526	368.137	ERAP1
	IVW	-0.0131734	0.0104577	-0.03367	0.00732325	0.986913	0.96689	1.00735	0.207782	SeqId_8248_222.PHENO1.glm.linear	12	274.189	0.31365	368.397	SIGLEC14
	IVW	-0.0164599	0.0130709	-0.0420784	0.00915859	0.983675	0.958795	1.0092	0.20793	SeqId_11145_72.PHENO1.glm.linear	10	180.365	0.20028	368.66	KIAA1549L
	IVW	-0.0957045	0.0761444	-0.244945	0.0535359	0.908733	0.782748	1.05499	0.208797	SeqId_17384_110.PHENO1.glm.linear	1	41.5657	0.00573117	370.197	PFKM
	IVW	0.129003	0.102725	-0.0723335	0.330339	1.13769	0.930221	1.39144	0.209183	SeqId_19243_2.PHENO1.glm.linear	1	23.0695	0.00318901	370.882	PFDN2
	IVW	0.0394511	0.0314208	-0.0221325	0.101035	1.04024	0.978111	1.10632	0.20927	SeqId_12731_12.PHENO1.glm.linear	2	120.638	0.0323805	371.036	PLEKHA7
	IVW	0.0136961	0.0109095	-0.00768603	0.0350783	1.01379	0.992343	1.0357	0.209321	SeqId_19289_29.PHENO1.glm.linear	13	193.511	0.258954	371.126	UROD
	IVW	-0.033212	0.0264949	-0.0851411	0.0187171	0.967333	0.918383	1.01889	0.210015	SeqId_3046_31.PHENO1.glm.linear	4	85.1655	0.0451288	372.357	RETN
	IVW	-0.0778228	0.0621085	-0.199553	0.0439078	0.925128	0.819097	1.04489	0.210201	SeqId_8269_327.PHENO1.glm.linear	1	59.9839	0.00824976	372.687	ARSK
	IVW	0.0378308	0.0302203	-0.0214	0.0970615	1.03856	0.978827	1.10193	0.210631	SeqId_3421_54.PHENO1.glm.linear	2	124.803	0.0334611	373.449	TNFSF8
	IVW	0.0117551	0.00940727	-0.00668283	0.030193	1.01182	0.993339	1.03065	0.211455	SeqId_14079_14.PHENO1.glm.linear	8	515.067	0.363859	374.91	IL18R1
	IVW	0.115646	0.0927163	-0.0660745	0.297367	1.1226	0.936061	1.34631	0.212283	SeqId_19347_37.PHENO1.glm.linear	1	26.521	0.00366438	376.378	CA12
	IVW	0.0118079	0.00948013	-0.00677283	0.0303886	1.01188	0.99325	1.03086	0.212933	SeqId_5648_28.PHENO1.glm.linear	11	389.576	0.373081	377.531	CTRB2
	IVW	-0.0468024	0.0376166	-0.12053	0.0269248	0.954276	0.886451	1.02729	0.213428	SeqId_13107_9.PHENO1.glm.linear	3	53.8003	0.0218985	378.407	LYPD3
	IVW	-0.0314007	0.0252879	-0.080964	0.0181626	0.969087	0.922227	1.01833	0.214336	SeqId_17821_20.PHENO1.glm.linear	3	124.907	0.0494112	380.018	NMT2
	IVW	0.0687662	0.0556097	-0.0402268	0.177759	1.07119	0.960572	1.19454	0.216241	SeqId_8982_65.PHENO1.glm.linear	2	34.877	0.0095819	383.395	THBS3
	IVW	-0.0135766	0.011009	-0.0351539	0.00800062	0.986515	0.965457	1.00803	0.21749	SeqId_14273_19.PHENO1.glm.linear	7	356.664	0.257343	385.609	PREP
	IVW	0.0196952	0.0159813	-0.0116276	0.0510181	1.01989	0.98844	1.05234	0.217804	SeqId_8368_102.PHENO1.glm.linear	4	255.172	0.12404	386.166	TNFRSF1B
	IVW	-0.0211522	0.0171741	-0.0548128	0.0125084	0.97907	0.946662	1.01259	0.218085	SeqId_15526_33.PHENO1.glm.linear	5	169.896	0.105441	386.665	GSS
	IVW	0.017751	0.0144477	-0.010566	0.0460681	1.01791	0.98949	1.04715	0.219208	SeqId_15509_2.PHENO1.glm.linear	5	251.138	0.148379	388.657	NAGLU
	IVW	0.0191262	0.0155941	-0.0114378	0.0496901	1.01931	0.988627	1.05095	0.220012	SeqId_16882_27.PHENO1.glm.linear	3	363.913	0.131523	390.08	PHPT1
	IVW	0.104368	0.085142	-0.0625077	0.271243	1.11001	0.939406	1.31159	0.220272	SeqId_18813_15.PHENO1.glm.linear	1	29.5397	0.00407976	390.541	DDX19A
	IVW	-0.119928	0.0979826	-0.31197	0.0721141	0.886984	0.732003	1.07478	0.220962	SeqId_3538_26.PHENO1.glm.linear	1	23.9656	0.00331248	391.765	DDC
	IVW	0.0312427	0.0255353	-0.0188056	0.081291	1.03174	0.98137	1.08469	0.221137	SeqId_3905_62.PHENO1.glm.linear	2	184.103	0.0485875	392.075	UBE2N
	IVW	-0.131452	0.107448	-0.342046	0.0791417	0.876821	0.710316	1.08236	0.221177	SeqId_18337_4.PHENO1.glm.linear	1	19.4971	0.00269652	392.147	GMDS
	IVW	-0.0577534	0.0472528	-0.150367	0.0348603	0.943883	0.860392	1.03548	0.221624	SeqId_19266_35.PHENO1.glm.linear	1	99.5899	0.0136227	392.939	G3BP1
	IVW	0.0390519	0.0319948	-0.0236568	0.101761	1.03982	0.976621	1.10712	0.222249	SeqId_3132_1.PHENO1.glm.linear	2	111.628	0.0300347	394.047	VEGFC
	IVW	0.0133809	0.010965	-0.00811016	0.0348719	1.01347	0.991923	1.03549	0.222342	SeqId_10714_7.PHENO1.glm.linear	14	212.211	0.292159	394.212	ACE
	IVW	-0.0314237	0.0257715	-0.0819349	0.0190875	0.969065	0.921332	1.01927	0.222723	SeqId_11266_8.PHENO1.glm.linear	3	112.522	0.044731	394.888	SELPLG
	IVW	-0.014263	0.0117012	-0.0371969	0.00867078	0.985838	0.963486	1.00871	0.222865	SeqId_5649_83.PHENO1.glm.linear	10	232.218	0.24382	395.14	PSG4
	IVW	-0.0972624	0.0798286	-0.253724	0.0591988	0.907318	0.775906	1.06099	0.223075	SeqId_17813_21.PHENO1.glm.linear	1	32.2492	0.00445231	395.513	BPHL
	IVW	-0.0946366	0.0777016	-0.246929	0.0576558	0.909703	0.781196	1.05935	0.223243	SeqId_17761_2.PHENO1.glm.linear	1	36.501	0.00503635	395.811	NUDT5
	IVW	-0.0336259	0.0276087	-0.0877379	0.020486	0.966933	0.916001	1.0207	0.223243	SeqId_18387_7.PHENO1.glm.linear	1	298.431	0.0397408	395.811	ST13
	IVW	0.0198643	0.0163992	-0.0122775	0.0520061	1.02006	0.987798	1.05338	0.22578	SeqId_5105_2.PHENO1.glm.linear	7	141.26	0.120679	400.309	RTN4R
	IVW	0.0230517	0.0190499	-0.0142853	0.0603887	1.02332	0.985816	1.06225	0.226252	SeqId_2567_5.PHENO1.glm.linear	5	134.302	0.0852331	401.144	CFI
	IVW	-0.097066	0.0802762	-0.254404	0.0602725	0.907496	0.775378	1.06213	0.226605	SeqId_19150_20.PHENO1.glm.linear	1	33.8623	0.00467397	401.771	PRPSAP2
	IVW	-0.0576306	0.0476823	-0.151086	0.035825	0.943999	0.859774	1.03647	0.226802	SeqId_17153_46.PHENO1.glm.linear	5	41.7025	0.0281184	402.121	KIR2DL3
	IVW	-0.117676	0.0976931	-0.309151	0.0737992	0.888984	0.73407	1.07659	0.228379	SeqId_2797_56.PHENO1.glm.linear	1	22.8499	0.00315875	404.916	APOB
	IVW	-0.0441566	0.0366783	-0.116045	0.0277316	0.956804	0.890435	1.02812	0.228633	SeqId_9175_48.PHENO1.glm.linear	3	67.6594	0.0273852	405.366	DSCAM
	IVW	-0.0208295	0.0173069	-0.0547505	0.0130914	0.979386	0.946721	1.01318	0.228768	SeqId_11208_15.PHENO1.glm.linear	5	231.737	0.138505	405.606	NAGPA
	IVW	0.028164	0.0234234	-0.017745	0.0740729	1.02856	0.982412	1.07689	0.229213	SeqId_8759_29.PHENO1.glm.linear	4	159.553	0.0813404	406.395	A4GALT
	IVW	-0.0396191	0.0329869	-0.104272	0.0250341	0.961155	0.90098	1.02535	0.22973	SeqId_5463_22.PHENO1.glm.linear	4	56.658	0.0304833	407.311	GAS1
	IVW	0.010609	0.00883432	-0.00670592	0.027924	1.01067	0.993317	1.02832	0.229795	SeqId_3459_49.PHENO1.glm.linear	19	324.359	0.461433	407.426	PDGFRB
	IVW	0.0335498	0.0279618	-0.0212543	0.0883539	1.03412	0.97897	1.09237	0.2302	SeqId_2611_72.PHENO1.glm.linear	3	94.4897	0.0378339	408.144	TYRO3
	IVW	0.0140431	0.0117073	-0.00890281	0.036989	1.01414	0.991137	1.03768	0.230328	SeqId_9253_52.PHENO1.glm.linear	12	207.757	0.257202	408.371	ABO
	IVW	0.0299801	0.0250292	-0.0190762	0.0790363	1.03043	0.981105	1.08224	0.230993	SeqId_4328_2.PHENO1.glm.linear	5	80.0277	0.0526004	409.551	BOC
	IVW	0.0648938	0.0543263	-0.0415838	0.171371	1.06705	0.959269	1.18693	0.232275	SeqId_14067_6.PHENO1.glm.linear	2	36.2668	0.00995995	411.824	PKP2
	IVW	-0.0753754	0.063105	-0.199059	0.0483081	0.927395	0.819502	1.04949	0.232304	SeqId_3151_6.PHENO1.glm.linear	1	65.4282	0.0089918	411.875	IL2RA
	IVW	-0.0779426	0.0652897	-0.205908	0.0500228	0.925018	0.813908	1.0513	0.232557	SeqId_13622_16.PHENO1.glm.linear	2	41.6576	0.0114235	412.324	PPP2R5A
	IVW	0.0990173	0.0831372	-0.0639286	0.261963	1.10409	0.938072	1.29948	0.233649	SeqId_12347_29.PHENO1.glm.linear	1	32.3696	0.00446886	414.26	CCM2
	IVW	-0.0129666	0.0108935	-0.0343174	0.0083842	0.987117	0.966265	1.00842	0.233924	SeqId_2692_74.PHENO1.glm.linear	12	252.525	0.296208	414.748	PLA2G2A
	IVW	0.0668224	0.0561708	-0.0432704	0.176915	1.06911	0.957652	1.19353	0.234193	SeqId_5085_18.PHENO1.glm.linear	2	37.4512	0.0102819	415.224	IL20RA
	IVW	-0.0359339	0.0302737	-0.0952693	0.0234016	0.964704	0.909128	1.02368	0.235242	SeqId_4801_13.PHENO1.glm.linear	3	78.7495	0.0317314	417.083	LPO
	IVW	0.0227711	0.0192259	-0.0149111	0.0604533	1.02303	0.9852	1.06232	0.236257	SeqId_7145_1.PHENO1.glm.linear	8	105.299	0.104692	418.883	ITIH3
	IVW	-0.130304	0.110054	-0.346006	0.085398	0.877828	0.707508	1.08915	0.236413	SeqId_7073_69.PHENO1.glm.linear	1	21.9762	0.00303833	419.16	C22orf15
	IVW	0.109546	0.0925247	-0.0717993	0.290891	1.11577	0.930718	1.33762	0.236428	SeqId_5598_3.PHENO1.glm.linear	1	29.9683	0.00413871	419.187	GREM2
	IVW	-0.123872	0.10463	-0.328944	0.0811988	0.883493	0.719684	1.08459	0.236449	SeqId_16803_4.PHENO1.glm.linear	1	20.8383	0.00288147	419.225	CALB2
	IVW	-0.0599108	0.0506712	-0.159224	0.0394029	0.941849	0.852805	1.04019	0.237069	SeqId_16609_106.PHENO1.glm.linear	2	47.5013	0.0130051	420.323	KIRREL2
	IVW	-0.0123347	0.0104654	-0.0328466	0.00817721	0.987741	0.967687	1.00821	0.238553	SeqId_5132_71.PHENO1.glm.linear	9	390.604	0.32798	422.955	IL27RA
	IVW	-0.0888133	0.0754436	-0.23668	0.0590534	0.915016	0.789244	1.06083	0.23911	SeqId_11360_39.PHENO1.glm.linear	1	39.4939	0.00544706	423.941	RRM1
	IVW	-0.116644	0.0990847	-0.310846	0.0775584	0.889902	0.732826	1.08065	0.23911	SeqId_13088_397.PHENO1.glm.linear	1	22.7865	0.00315	423.941	BTC
	IVW	0.0170527	0.0145065	-0.0113795	0.0454849	1.0172	0.988685	1.04654	0.239786	SeqId_5671_1.PHENO1.glm.linear	6	363.882	0.23253	425.141	CTRB1
	IVW	0.0324816	0.0276471	-0.0217056	0.0866689	1.03301	0.978528	1.09054	0.240048	SeqId_5103_30.PHENO1.glm.linear	3	100.186	0.0400236	425.605	CD200R1
	IVW	0.0217087	0.0184862	-0.0145236	0.0579409	1.02195	0.985581	1.05965	0.240268	SeqId_16055_3.PHENO1.glm.linear	7	152.989	0.129403	425.995	CFHR5
	IVW	-0.0707581	0.0603716	-0.189084	0.047568	0.931687	0.827717	1.04872	0.24118	SeqId_14112_40.PHENO1.glm.linear	1	58.4798	0.00804456	427.612	RELT
	IVW	0.052383	0.0447062	-0.0352395	0.140005	1.05378	0.965374	1.15028	0.241311	SeqId_15617_8.PHENO1.glm.linear	1	114.102	0.0155768	427.844	XCL2
	IVW	-0.0629367	0.0537792	-0.168342	0.0424686	0.939003	0.845065	1.04338	0.241889	SeqId_18881_7.PHENO1.glm.linear	2	38.6574	0.0106095	428.869	CD97
	IVW	-0.0299829	0.0256568	-0.0802692	0.0203035	0.970462	0.922868	1.02051	0.242559	SeqId_6385_63.PHENO1.glm.linear	2	301.902	0.0772739	430.057	VWA1
	IVW	0.0961922	0.0823266	-0.0651651	0.257549	1.10097	0.936913	1.29376	0.242637	SeqId_9744_139.PHENO1.glm.linear	1	34.0189	0.00469548	430.195	DNAJA4
	IVW	-0.0605263	0.0518969	-0.162242	0.0411897	0.941269	0.850235	1.04205	0.243501	SeqId_14090_23.PHENO1.glm.linear	3	69.2695	0.0280186	431.727	DEF6
	IVW	0.0219097	0.0188041	-0.0149457	0.0587652	1.02215	0.985165	1.06053	0.243957	SeqId_8275_31.PHENO1.glm.linear	6	123.32	0.0931194	432.535	PEAR1
	IVW	0.0160157	0.0137621	-0.0109575	0.0429889	1.01614	0.989102	1.04393	0.244524	SeqId_15582_25.PHENO1.glm.linear	9	184.091	0.187003	433.54	FCN1
	IVW	0.045529	0.0391315	-0.0311673	0.122225	1.04658	0.969313	1.13001	0.244632	SeqId_2631_50.PHENO1.glm.linear	2	87.8116	0.0237791	433.733	IL10RB
	IVW	0.0499944	0.0430033	-0.0342905	0.134279	1.05127	0.966291	1.14371	0.245003	SeqId_15612_5.PHENO1.glm.linear	2	62.6292	0.0170762	434.391	LIN7B
	IVW	0.0242067	0.0208311	-0.0166216	0.065035	1.0245	0.983516	1.0672	0.245217	SeqId_17697_2.PHENO1.glm.linear	5	142.882	0.090187	434.771	OVCA2
	IVW	0.080206	0.0690769	-0.0551823	0.215594	1.08351	0.946313	1.2406	0.245597	SeqId_4124_24.PHENO1.glm.linear	1	50.4358	0.00694571	435.443	HSPA1A
	IVW	0.0280513	0.0241821	-0.0193446	0.0754473	1.02845	0.980841	1.07837	0.246046	SeqId_5275_28.PHENO1.glm.linear	3	139.201	0.054756	436.24	VAV1
	IVW	0.0125461	0.0108267	-0.00867387	0.033766	1.01263	0.991364	1.03434	0.246534	SeqId_5630_48.PHENO1.glm.linear	13	210.688	0.275604	437.105	CD300A
	IVW	0.0292688	0.0252999	-0.0203181	0.0788556	1.0297	0.979887	1.08205	0.247324	SeqId_6998_106.PHENO1.glm.linear	4	93.1811	0.0491674	438.506	ASPH
	IVW	-0.0820823	0.0709699	-0.221181	0.0570162	0.921196	0.801572	1.05867	0.247444	SeqId_5349_69.PHENO1.glm.linear	3	60.834	0.0246908	438.719	DLL1
	IVW	-0.050081	0.0433138	-0.134974	0.0348125	0.951152	0.873738	1.03543	0.247584	SeqId_5465_32.PHENO1.glm.linear	2	127.26	0.0340974	438.967	HS6ST1
	IVW	-0.012896	0.011161	-0.0347711	0.00897908	0.987187	0.965826	1.00902	0.247903	SeqId_15385_116.PHENO1.glm.linear	9	357.334	0.308667	439.533	FABP2
	IVW	0.0122167	0.0105868	-0.00853301	0.0329664	1.01229	0.991503	1.03352	0.248518	SeqId_7957_2.PHENO1.glm.linear	14	219.426	0.299121	440.622	SCG3
	IVW	-0.0360454	0.031262	-0.0973178	0.025227	0.964596	0.907268	1.02555	0.248906	SeqId_6909_40.PHENO1.glm.linear	2	153.014	0.0407168	441.31	MGAT2
	IVW	-0.0393195	0.0342428	-0.106434	0.0277952	0.961443	0.899034	1.02819	0.250863	SeqId_6433_57.PHENO1.glm.linear	4	101.866	0.053505	444.78	FAM20A
	IVW	-0.116576	0.101571	-0.315651	0.0824996	0.889963	0.729314	1.086	0.251081	SeqId_13575_40.PHENO1.glm.linear	1	21.811	0.00301557	445.167	DVL2
	IVW	0.0170459	0.01489	-0.0121379	0.0462297	1.01719	0.987935	1.04731	0.252297	SeqId_15515_2.PHENO1.glm.linear	5	267.318	0.156444	447.322	SAA1
	IVW	0.0846627	0.0741988	-0.0607642	0.23009	1.08835	0.941045	1.25871	0.253859	SeqId_10372_18.PHENO1.glm.linear	1	40.0478	0.00552303	450.092	STAT6
	IVW	-0.0617425	0.0541787	-0.167931	0.0444458	0.940125	0.845412	1.04545	0.254449	SeqId_19488_1.PHENO1.glm.linear	2	42.0543	0.011531	451.139	PDCD6
	IVW	-0.0267717	0.0235246	-0.0728791	0.0193357	0.973584	0.929713	1.01952	0.255109	SeqId_18216_22.PHENO1.glm.linear	4	240.71	0.117839	452.308	IL11RA
	IVW	-0.0425661	0.0374878	-0.116041	0.0309087	0.958327	0.890439	1.03139	0.256181	SeqId_9796_4.PHENO1.glm.linear	3	55.9717	0.0227622	454.208	CEL
	IVW	0.0109912	0.00969557	-0.00801172	0.0299942	1.01105	0.99202	1.03045	0.256947	SeqId_3184_25.PHENO1.glm.linear	11	371.429	0.361993	455.568	F7
	IVW	0.116745	0.103348	-0.0858134	0.319303	1.12383	0.917766	1.37617	0.258632	SeqId_17777_31.PHENO1.glm.linear	1	20.7668	0.00287161	458.555	SDSL
	IVW	-0.0124308	0.011016	-0.0340218	0.00916016	0.987646	0.96655	1.0092	0.259138	SeqId_3074_6.PHENO1.glm.linear	8	328.774	0.267454	459.451	LBP
	IVW	-0.059516	0.052754	-0.162912	0.04388	0.94222	0.849666	1.04486	0.259244	SeqId_2700_56.PHENO1.glm.linear	3	42.9798	0.0175716	459.64	PROS1
	IVW	0.0770258	0.0682941	-0.0568282	0.21088	1.08007	0.944756	1.23476	0.259382	SeqId_7210_25.PHENO1.glm.linear	1	47.437	0.00653544	459.884	APLP1
	IVW	0.0182214	0.0161565	-0.0134448	0.0498876	1.01839	0.986645	1.05115	0.259403	SeqId_12641_3.PHENO1.glm.linear	4	391.775	0.178585	459.922	INPP5B
	IVW	0.0117094	0.0103906	-0.00865569	0.0320746	1.01178	0.991382	1.03259	0.259772	SeqId_3028_36.PHENO1.glm.linear	9	363.711	0.312454	460.576	CCL23
	IVW	0.028192	0.0250604	-0.0209255	0.0773094	1.02859	0.979292	1.08038	0.260606	SeqId_5475_10.PHENO1.glm.linear	3	126.101	0.04986	462.054	PRKCB
	IVW	-0.0827517	0.0736831	-0.227168	0.0616644	0.92058	0.796787	1.06361	0.261405	SeqId_17856_23.PHENO1.glm.linear	1	41.2683	0.0056904	463.471	NT5M
	IVW	0.0252849	0.0225406	-0.0188939	0.0694636	1.02561	0.981283	1.07193	0.26197	SeqId_4209_60.PHENO1.glm.linear	5	93.5935	0.0609732	464.472	VTA1
	IVW	-0.0399805	0.0356576	-0.109868	0.0299071	0.960808	0.895952	1.03036	0.262188	SeqId_4989_7.PHENO1.glm.linear	4	53.7855	0.0289826	464.859	FGG
	IVW	0.0403729	0.036018	-0.0302211	0.110967	1.0412	0.970231	1.11736	0.262327	SeqId_12575_30.PHENO1.glm.linear	3	69.6229	0.0281575	465.106	MTHFD1
	IVW	-0.0472558	0.0421588	-0.129885	0.0353739	0.953843	0.878196	1.03601	0.26233	SeqId_16304_6.PHENO1.glm.linear	2	68.0467	0.018526	465.111	LGR4
	IVW	-0.00865605	0.00773026	-0.0238071	0.00649499	0.991381	0.976474	1.00652	0.262815	SeqId_6576_1.PHENO1.glm.linear	17	503.583	0.543346	465.972	ART4
	IVW	0.0411257	0.036885	-0.0311677	0.113419	1.04198	0.969313	1.1201	0.264864	SeqId_18930_28.PHENO1.glm.linear	4	41.6502	0.0225912	469.603	SLIT2
	IVW	0.010812	0.00972905	-0.00825655	0.0298806	1.01087	0.991777	1.03033	0.266433	SeqId_15560_52.PHENO1.glm.linear	16	238.952	0.34696	472.386	TCN2
	IVW	-0.0187163	0.0168445	-0.051731	0.0142983	0.981458	0.949584	1.0144	0.266515	SeqId_13700_10.PHENO1.glm.linear	5	179.509	0.110746	472.532	ANXA2
	IVW	-0.0253335	0.02285	-0.0701186	0.0194516	0.974985	0.932283	1.01964	0.267565	SeqId_2982_82.PHENO1.glm.linear	6	86.7916	0.0673957	474.392	LGALS4
	IVW	-0.0315453	0.0284586	-0.0873232	0.0242326	0.968947	0.916381	1.02453	0.267662	SeqId_7206_20.PHENO1.glm.linear	3	93.6563	0.0375127	474.565	FBP1
	IVW	0.0317571	0.0286672	-0.0244296	0.0879439	1.03227	0.975866	1.09193	0.267955	SeqId_18222_34.PHENO1.glm.linear	3	517.392	0.177165	475.084	SH3GLB2
	IVW	0.0325242	0.0294034	-0.0251054	0.0901538	1.03306	0.975207	1.09434	0.268667	SeqId_18236_3.PHENO1.glm.linear	2	143.464	0.0382728	476.346	HSPC159
	IVW	0.0289206	0.0261543	-0.0223407	0.080182	1.02934	0.977907	1.08348	0.268825	SeqId_4564_2.PHENO1.glm.linear	9	59.7959	0.0695197	476.627	PLXNC1
	IVW	0.0388509	0.0351438	-0.0300295	0.107731	1.03962	0.970417	1.11375	0.268949	SeqId_17685_9.PHENO1.glm.linear	3	70.8132	0.0286251	476.846	APOA4
	IVW	0.0643928	0.0584379	-0.0501433	0.178929	1.06651	0.951093	1.19594	0.270504	SeqId_9468_8.PHENO1.glm.linear	2	35.0593	0.00963152	479.604	LMAN2
	IVW	0.0218575	0.0198725	-0.0170919	0.0608069	1.0221	0.983053	1.06269	0.271381	SeqId_15343_337.PHENO1.glm.linear	5	122.724	0.078462	481.158	KNG1
	IVW	0.0147637	0.0134624	-0.0116221	0.0411495	1.01487	0.988445	1.04201	0.272788	SeqId_12386_11.PHENO1.glm.linear	9	201.754	0.201334	483.653	RNPEP
	IVW	-0.0175946	0.0160538	-0.0490594	0.0138703	0.982559	0.952125	1.01397	0.27309	SeqId_15615_8.PHENO1.glm.linear	6	353.315	0.227312	484.188	LILRB3
	IVW	0.0265193	0.0241971	-0.020906	0.0739447	1.02687	0.979311	1.07675	0.27309	SeqId_5128_53.PHENO1.glm.linear	2	209.314	0.0548759	484.189	SLAMF6
	IVW	0.041751	0.0381266	-0.0329757	0.116478	1.04263	0.967562	1.12353	0.273489	SeqId_9599_6.PHENO1.glm.linear	3	162.855	0.0634701	484.896	PIANP
	IVW	-0.0639608	0.0585148	-0.178648	0.0507261	0.938042	0.836401	1.05203	0.274363	SeqId_7806_33.PHENO1.glm.linear	2	79.0755	0.0214641	486.446	B4GALT7
	IVW	-0.0322889	0.0295772	-0.0902592	0.0256813	0.968227	0.913694	1.02601	0.274972	SeqId_9849_13.PHENO1.glm.linear	4	72.3426	0.0385963	487.526	APEX1
	IVW	-0.0238328	0.0218729	-0.0667029	0.0190373	0.976449	0.935473	1.01922	0.275888	SeqId_15367_38.PHENO1.glm.linear	4	122.513	0.0636591	489.15	BPIFB1
	IVW	0.0501974	0.0460746	-0.040107	0.140502	1.05148	0.960687	1.15085	0.275941	SeqId_9772_153.PHENO1.glm.linear	2	104.124	0.0280723	489.244	NLGN2
	IVW	-0.0220484	0.0202512	-0.06174	0.0176432	0.978193	0.940127	1.0178	0.276267	SeqId_4153_11.PHENO1.glm.linear	6	159.161	0.117016	489.821	SERPINA3
	IVW	-0.0129358	0.0118861	-0.0362321	0.0103605	0.987147	0.964416	1.01041	0.276455	SeqId_15495_9.PHENO1.glm.linear	6	332.629	0.21689	490.155	FOLR3
	IVW	0.0847307	0.0779003	-0.067951	0.237412	1.08842	0.934306	1.26796	0.276736	SeqId_15565_102.PHENO1.glm.linear	3	46.2517	0.018884	490.652	MUC16
	IVW	-0.0403418	0.0370959	-0.113049	0.0323649	0.960461	0.893107	1.03289	0.276816	SeqId_2998_53.PHENO1.glm.linear	1	169.69	0.022991	490.795	JAM3
	IVW	0.0316812	0.0291905	-0.0255312	0.0888936	1.03219	0.974792	1.09296	0.277778	SeqId_17396_23.PHENO1.glm.linear	5	96.8752	0.0629765	492.5	ADH1A
	IVW	-0.102328	0.0943782	-0.287306	0.08265	0.902733	0.750282	1.08616	0.278262	SeqId_2731_29.PHENO1.glm.linear	2	40.3888	0.0110794	493.358	POR
	IVW	0.0151602	0.0140212	-0.0123208	0.0426412	1.01528	0.987755	1.04356	0.279592	SeqId_9017_58.PHENO1.glm.linear	10	333.55	0.316536	495.717	LCT
	IVW	0.0335662	0.0310446	-0.0272801	0.0944126	1.03414	0.973089	1.09901	0.279597	SeqId_9357_4.PHENO1.glm.linear	2	121.791	0.0326799	495.726	CREG1
	IVW	-0.0146735	0.0136152	-0.0413588	0.0120118	0.985434	0.959485	1.01208	0.281155	SeqId_17325_10.PHENO1.glm.linear	4	340.288	0.158843	498.487	GUK1
	IVW	-0.0125744	0.0116702	-0.0354476	0.0102987	0.987504	0.965173	1.01035	0.281264	SeqId_5134_52.PHENO1.glm.linear	7	301.713	0.226682	498.682	HAVCR2
	IVW	0.0248652	0.0231133	-0.0204361	0.0701665	1.02518	0.979771	1.07269	0.28202	SeqId_9870_17.PHENO1.glm.linear	5	296.062	0.170399	500.021	WARS
	IVW	0.0257622	0.0239841	-0.0212458	0.0727701	1.0261	0.978978	1.07548	0.282761	SeqId_6366_38.PHENO1.glm.linear	2	206.097	0.0540782	501.336	TXNDC15
	IVW	-0.043974	0.0409414	-0.124218	0.0362695	0.956979	0.883188	1.03694	0.282789	SeqId_5223_59.PHENO1.glm.linear	1	138.82	0.0188876	501.386	GCKR
	IVW	0.0453184	0.0422279	-0.0374467	0.128083	1.04636	0.963246	1.13665	0.283188	SeqId_10833_64.PHENO1.glm.linear	2	65.2909	0.017789	502.092	HHIP
	IVW	0.0239134	0.0223191	-0.0198312	0.0676581	1.0242	0.980364	1.07	0.283975	SeqId_17799_9.PHENO1.glm.linear	3	186.048	0.0718597	503.488	PGLS
	IVW	0.0720323	0.0672301	-0.0597363	0.203801	1.07469	0.942013	1.22605	0.283977	SeqId_6574_11.PHENO1.glm.linear	1	55.4533	0.00763142	503.491	FAIM3
	IVW	0.0234046	0.0218797	-0.0194787	0.0662879	1.02368	0.98071	1.06853	0.284756	SeqId_4771_10.PHENO1.glm.linear	3	168.389	0.0654856	504.872	SMPDL3A
	IVW	0.0114061	0.010671	-0.00950866	0.0323208	1.01147	0.990536	1.03285	0.28512	SeqId_4234_8.PHENO1.glm.linear	10	271.197	0.27355	505.518	IL1RL1
	IVW	0.012595	0.0117864	-0.0105058	0.0356959	1.01267	0.989549	1.03634	0.285245	SeqId_9314_9.PHENO1.glm.linear	8	302.767	0.251621	505.739	PSG5
	IVW	0.013481	0.0126239	-0.0112614	0.0382233	1.01357	0.988802	1.03896	0.285568	SeqId_5487_7.PHENO1.glm.linear	8	381.244	0.297441	506.312	SLAMF7
	IVW	0.0530566	0.0497057	-0.0443647	0.150478	1.05449	0.956605	1.16239	0.285784	SeqId_7081_2.PHENO1.glm.linear	1	96.7584	0.0132405	506.695	BTN3A1
	IVW	0.0463183	0.0434926	-0.0389257	0.131562	1.04741	0.961822	1.14061	0.28689	SeqId_4162_54.PHENO1.glm.linear	2	63.1778	0.0172232	508.656	TF
	IVW	0.0987106	0.092835	-0.0832426	0.280664	1.10375	0.920128	1.32401	0.28765	SeqId_9196_8.PHENO1.glm.linear	1	25.7384	0.00355663	510.003	LGALS7
	IVW	0.0236821	0.0223268	-0.0200776	0.0674418	1.02396	0.980123	1.06977	0.288825	SeqId_18882_7.PHENO1.glm.linear	6	111.749	0.085126	512.086	CLSTN2
	IVW	0.0347175	0.0327483	-0.029468	0.098903	1.03533	0.970962	1.10396	0.289085	SeqId_4292_5.PHENO1.glm.linear	2	106.303	0.0286432	512.548	NAPA
	IVW	-0.0189018	0.0178397	-0.0538669	0.0160633	0.981276	0.947558	1.01619	0.289355	SeqId_4962_52.PHENO1.glm.linear	4	228.828	0.112677	513.027	CDNF
	IVW	-0.0384897	0.0364092	-0.10985	0.032871	0.962242	0.895968	1.03342	0.290446	SeqId_2828_82.PHENO1.glm.linear	1	199.241	0.0268872	514.961	SPINT1
	IVW	0.0131349	0.0124344	-0.0112361	0.037506	1.01322	0.988827	1.03822	0.290815	SeqId_6039_24.PHENO1.glm.linear	10	191.5	0.210047	515.615	CRHBP
	IVW	0.0634523	0.060089	-0.0543201	0.181225	1.06551	0.947129	1.19868	0.290981	SeqId_7953_20.PHENO1.glm.linear	2	32.3652	0.00889799	515.91	SLAMF1
	IVW	-0.0108644	0.0103162	-0.0310838	0.00935501	0.989194	0.969394	1.0094	0.292278	SeqId_3309_2.PHENO1.glm.linear	14	246.407	0.323986	518.208	FCGR2A
	IVW	-0.0132619	0.0126018	-0.037961	0.0114372	0.986826	0.962751	1.0115	0.292625	SeqId_12549_33.PHENO1.glm.linear	6	314.595	0.207572	518.825	HPGDS
	IVW	0.0161113	0.0153114	-0.0138986	0.0461211	1.01624	0.986198	1.0472	0.29269	SeqId_3340_53.PHENO1.glm.linear	7	161.352	0.135517	518.939	THBS4
	IVW	0.0258444	0.0245737	-0.0223192	0.074008	1.02618	0.977928	1.07682	0.292933	SeqId_7110_2.PHENO1.glm.linear	2	191.038	0.0503255	519.37	DNAJB11
	IVW	-0.0780089	0.0742942	-0.223623	0.067605	0.924956	0.799617	1.06994	0.293718	SeqId_8970_9.PHENO1.glm.linear	1	38.0684	0.00525149	520.762	RIPK2
	IVW	-0.0157831	0.0150726	-0.0453249	0.0137586	0.984341	0.955687	1.01385	0.295035	SeqId_13122_19.PHENO1.glm.linear	9	191.2	0.192832	523.097	FLRT2
	IVW	0.0939861	0.0898549	-0.0821262	0.270098	1.09854	0.921156	1.31009	0.295572	SeqId_12382_2.PHENO1.glm.linear	1	29.1322	0.00402371	524.049	DDX58
	IVW	0.109094	0.10435	-0.0954295	0.313617	1.11527	0.908982	1.36837	0.295813	SeqId_18204_1.PHENO1.glm.linear	1	20.0911	0.00277843	524.476	TCEA1
	IVW	-0.0156238	0.0149528	-0.0449307	0.0136831	0.984498	0.956064	1.01378	0.296081	SeqId_4968_50.PHENO1.glm.linear	5	236.22	0.140807	524.951	CAPG
	IVW	0.0183776	0.0176002	-0.0161181	0.0528733	1.01855	0.984011	1.0543	0.296406	SeqId_3004_67.PHENO1.glm.linear	8	291.428	0.244501	525.528	PDCD1LG2
	IVW	-0.0235654	0.0225895	-0.0678401	0.0207093	0.97671	0.93441	1.02093	0.296856	SeqId_16288_17.PHENO1.glm.linear	6	78.2817	0.0611919	526.326	EPHA4
	IVW	0.0147685	0.0141751	-0.0130141	0.0425512	1.01488	0.98707	1.04347	0.297474	SeqId_9183_7.PHENO1.glm.linear	8	304.611	0.252766	527.422	IFNAR1
	IVW	-0.0107405	0.0103664	-0.0310581	0.00957722	0.989317	0.969419	1.00962	0.300161	SeqId_15686_49.PHENO1.glm.linear	14	236.493	0.315057	532.185	INHBC
	IVW	-0.064917	0.0627394	-0.187884	0.0580499	0.937145	0.828711	1.05977	0.300805	SeqId_13594_158.PHENO1.glm.linear	2	29.0349	0.00798972	533.326	GGA1
	IVW	-0.00876591	0.00847886	-0.0253842	0.00785235	0.991272	0.974935	1.00788	0.301204	SeqId_15584_9.PHENO1.glm.linear	14	424.238	0.452096	534.035	CFHR2
	IVW	0.0378938	0.0366571	-0.0339527	0.10974	1.03862	0.966617	1.11599	0.301259	SeqId_15471_29.PHENO1.glm.linear	5	109.911	0.0708506	534.132	PNLIPRP2
	IVW	0.0153673	0.01488	-0.013797	0.0445315	1.01549	0.986298	1.04554	0.301723	SeqId_3581_53.PHENO1.glm.linear	9	153.617	0.161033	534.955	AHSG
	IVW	0.158795	0.154354	-0.143732	0.461323	1.1721	0.86612	1.58617	0.303584	SeqId_15298_199.PHENO1.glm.linear	1	20.3493	0.00281403	538.255	NETO1
	IVW	0.0473135	0.0461661	-0.0431703	0.137797	1.04845	0.957748	1.14774	0.305432	SeqId_8028_22.PHENO1.glm.linear	3	54.183	0.0220509	541.531	SPINK5
	IVW	0.0388563	0.0379613	-0.0355464	0.113259	1.03962	0.965078	1.11992	0.306035	SeqId_4969_2.PHENO1.glm.linear	2	77.3042	0.0209934	542.6	CA1
	IVW	0.013042	0.0127997	-0.0120449	0.0381289	1.01313	0.988027	1.03887	0.308235	SeqId_19361_78.PHENO1.glm.linear	9	300.769	0.273153	546.501	MATN3
	IVW	0.129963	0.12789	-0.120697	0.380624	1.13879	0.886303	1.4632	0.309529	SeqId_18408_26.PHENO1.glm.linear	2	38.696	0.01062	548.795	ARF4
	IVW	0.074187	0.0730095	-0.0689089	0.217283	1.07701	0.933412	1.2427	0.309568	SeqId_5609_92.PHENO1.glm.linear	1	41.7111	0.0057511	548.864	FAM19A5
	IVW	0.0560876	0.0553865	-0.052468	0.164643	1.05769	0.948885	1.17897	0.311223	SeqId_12599_10.PHENO1.glm.linear	1	72.6555	0.00997514	551.799	FERMT3
	IVW	-0.0335522	0.0332343	-0.0986903	0.0315858	0.967004	0.906023	1.03209	0.312703	SeqId_11378_37.PHENO1.glm.linear	3	69.0036	0.027914	554.422	SYK
	IVW	0.0229681	0.0228251	-0.0217683	0.0677045	1.02323	0.978467	1.07005	0.314288	SeqId_17686_27.PHENO1.glm.linear	2	263.508	0.0681161	557.233	TBCB
	IVW	-0.0339622	0.0337602	-0.100131	0.0322065	0.966608	0.904719	1.03273	0.314423	SeqId_4990_87.PHENO1.glm.linear	2	96.4449	0.026056	557.473	GP1BA
	IVW	0.0285377	0.0285377	-0.0273951	0.0844704	1.02895	0.972977	1.08814	0.317311	SeqId_15483_377.PHENO1.glm.linear	1	319.344	0.0424076	562.592	AGRN
	IVW	0.0386498	0.0386498	-0.0371025	0.114402	1.03941	0.963577	1.1212	0.317311	SeqId_2681_23.PHENO1.glm.linear	1	155.68	0.021133	562.592	HGF
	IVW	-0.039767	0.039767	-0.117709	0.0381749	0.961013	0.888955	1.03891	0.317311	SeqId_3329_14.PHENO1.glm.linear	1	145.345	0.0197578	562.592	PGLYRP1
	IVW	-0.0276297	0.0276559	-0.0818344	0.0265749	0.972748	0.921425	1.02693	0.317769	SeqId_15304_1.PHENO1.glm.linear	3	106.457	0.0424222	563.405	REG3A
	IVW	0.0204027	0.0204351	-0.0196494	0.0604549	1.02061	0.980542	1.06232	0.318078	SeqId_15559_5.PHENO1.glm.linear	4	141.582	0.0728458	563.953	ANTXR2
	IVW	-0.040371	0.040546	-0.11984	0.0390978	0.960433	0.887063	1.03987	0.319404	SeqId_8989_40.PHENO1.glm.linear	3	83.2756	0.0334941	566.304	SCUBE1
	IVW	-0.0111913	0.0112491	-0.0332393	0.0108566	0.988871	0.967307	1.01092	0.319804	SeqId_6965_19.PHENO1.glm.linear	6	387.198	0.243797	567.013	CNTNAP2
	IVW	0.0117433	0.011818	-0.0114194	0.0349061	1.01181	0.988646	1.03552	0.320375	SeqId_19161_1.PHENO1.glm.linear	10	219.743	0.233784	568.026	USP15
	IVW	0.0151617	0.0152631	-0.0147534	0.0450767	1.01528	0.985355	1.04611	0.320537	SeqId_8974_172.PHENO1.glm.linear	7	161.281	0.135465	568.311	COL15A1
	IVW	0.0146667	0.0147729	-0.0142877	0.0436211	1.01477	0.985814	1.04459	0.320802	SeqId_4459_68.PHENO1.glm.linear	13	211.452	0.276328	568.782	PCSK7
	IVW	0.0242615	0.0244757	-0.0237101	0.0722331	1.02456	0.976569	1.07491	0.321565	SeqId_15583_18.PHENO1.glm.linear	5	148.411	0.0933516	570.135	FCRLB
	IVW	0.0570734	0.0577449	-0.0561044	0.170251	1.05873	0.94544	1.1856	0.32297	SeqId_3143_3.PHENO1.glm.linear	1	68.5402	0.00941545	572.627	CD4
	IVW	0.0171609	0.0173674	-0.0168785	0.0512003	1.01731	0.983263	1.05253	0.323098	SeqId_17843_30.PHENO1.glm.linear	3	279.148	0.104076	572.853	PPCS
	IVW	0.066034	0.0668806	-0.0650495	0.197117	1.06826	0.937021	1.21789	0.323475	SeqId_18213_30.PHENO1.glm.linear	1	50.1831	0.00691114	573.521	UBE2F
	IVW	0.0568253	0.0575969	-0.0560625	0.169713	1.05847	0.94548	1.18496	0.323837	SeqId_8469_41.PHENO1.glm.linear	2	36.6625	0.0100675	574.163	IGFBP2
	IVW	0.0702501	0.0714105	-0.0697119	0.210212	1.07278	0.932662	1.23394	0.325238	SeqId_9233_71.PHENO1.glm.linear	3	32.8999	0.0135063	576.648	TFPI2
	IVW	0.0397543	0.0404759	-0.039577	0.119086	1.04056	0.961196	1.12647	0.326015	SeqId_3820_68.PHENO1.glm.linear	2	194.199	0.0511157	578.025	MAPKAPK2
	IVW	-0.0138668	0.0141385	-0.0415778	0.0138442	0.986229	0.959275	1.01394	0.326701	SeqId_9211_19.PHENO1.glm.linear	5	296.32	0.170522	579.241	SERPINF1
	IVW	0.00935187	0.00954949	-0.00936479	0.0280685	1.0094	0.990679	1.02847	0.327429	SeqId_12396_19.PHENO1.glm.linear	14	283.238	0.35521	580.532	HIBCH
	IVW	0.0115111	0.011773	-0.0115636	0.0345857	1.01158	0.988503	1.03519	0.328198	SeqId_5400_52.PHENO1.glm.linear	11	297.05	0.31213	581.896	LEPR
	IVW	0.011235	0.0115118	-0.0113278	0.0337977	1.0113	0.988736	1.03438	0.329088	SeqId_16918_198.PHENO1.glm.linear	7	313.266	0.233336	583.473	TLR3
	IVW	-0.0171299	0.0175853	-0.0515965	0.0173368	0.983016	0.949712	1.01749	0.330007	SeqId_3079_62.PHENO1.glm.linear	2	407.586	0.101577	585.103	RARRES2
	IVW	0.0216794	0.0223287	-0.022084	0.0654428	1.02192	0.978158	1.06763	0.331588	SeqId_7968_15.PHENO1.glm.linear	3	158.68	0.0619438	587.906	CRTAM
	IVW	0.0395418	0.0408051	-0.0404347	0.119518	1.04033	0.960372	1.12695	0.332525	SeqId_19273_3.PHENO1.glm.linear	3	47.7479	0.019483	589.567	GSR
	IVW	-0.0102001	0.0105356	-0.0308495	0.0104494	0.989852	0.969621	1.0105	0.33297	SeqId_11117_2.PHENO1.glm.linear	12	235.581	0.281936	590.356	SPATA20
	IVW	-0.0950118	0.0984459	-0.287962	0.0979387	0.909362	0.74979	1.1029	0.334487	SeqId_13481_24.PHENO1.glm.linear	1	24.6533	0.0034072	593.045	PSAP
	IVW	-0.0372568	0.0386034	-0.112918	0.0384046	0.963429	0.893224	1.03915	0.334487	SeqId_6207_10.PHENO1.glm.linear	1	147.215	0.0200069	593.045	TCEA2
	IVW	-0.00913252	0.00947551	-0.0277042	0.00943913	0.990909	0.972676	1.00948	0.335145	SeqId_7871_16.PHENO1.glm.linear	13	299.91	0.351315	594.212	TMEM132A
	IVW	0.0787166	0.0817059	-0.0814239	0.238857	1.0819	0.921803	1.2698	0.335339	SeqId_3073_51.PHENO1.glm.linear	1	35.0894	0.00484253	594.557	IL18BP
	IVW	-0.0497844	0.051724	-0.151162	0.0515929	0.951435	0.859709	1.05295	0.335799	SeqId_9343_16.PHENO1.glm.linear	1	85.9069	0.0117731	595.371	IL2RB
	IVW	0.0153291	0.0160088	-0.0160477	0.0467058	1.01545	0.98408	1.04781	0.338296	SeqId_4324_33.PHENO1.glm.linear	5	224.177	0.134594	599.798	CST2
	IVW	0.0102792	0.0107473	-0.010785	0.0313434	1.01033	0.989273	1.03184	0.338846	SeqId_13123_3.PHENO1.glm.linear	11	372.917	0.362917	600.774	FLRT3
	IVW	0.0318369	0.033292	-0.0334143	0.097088	1.03235	0.967138	1.10196	0.338926	SeqId_19631_13.PHENO1.glm.linear	3	68.4821	0.0277089	600.915	KNG1
	IVW	0.0612224	0.0642088	-0.0646246	0.187069	1.06314	0.937419	1.20571	0.340343	SeqId_13975_56.PHENO1.glm.linear	1	57.2745	0.00788007	603.428	PPFIA1
	IVW	0.00787651	0.00826927	-0.00833095	0.024084	1.00791	0.991704	1.02438	0.340841	SeqId_16583_8.PHENO1.glm.linear	8	850.067	0.485595	604.312	NUDT2
	IVW	-0.0262093	0.0275424	-0.0801913	0.0277728	0.974131	0.92294	1.02816	0.341301	SeqId_4961_17.PHENO1.glm.linear	4	77.9053	0.0414411	605.127	ANXA2
	IVW	0.0225137	0.0236837	-0.0239055	0.0689329	1.02277	0.976378	1.07136	0.341808	SeqId_7945_10.PHENO1.glm.linear	6	71.2089	0.0559727	606.026	SEMA6A
	IVW	-0.0224494	0.0236581	-0.0688185	0.0239197	0.977801	0.933496	1.02421	0.342667	SeqId_8890_9.PHENO1.glm.linear	2	211.29	0.0553653	607.548	TMEM132B
	IVW	0.0947045	0.0999317	-0.101158	0.290567	1.09933	0.90379	1.33719	0.343286	SeqId_4301_58.PHENO1.glm.linear	1	19.8807	0.00274942	608.646	TK1
	IVW	-0.0652466	0.0688916	-0.200272	0.0697785	0.936836	0.818508	1.07227	0.343593	SeqId_3872_2.PHENO1.glm.linear	1	50.8788	0.00700628	609.19	TPT1
	IVW	-0.0376786	0.0398467	-0.115777	0.0404194	0.963022	0.890674	1.04125	0.344358	SeqId_4534_10.PHENO1.glm.linear	4	107.938	0.0565139	610.546	PRSS22
	IVW	0.0679455	0.0719855	-0.0731435	0.209035	1.07031	0.929467	1.23249	0.345232	SeqId_17453_34.PHENO1.glm.linear	1	44.52	0.00613601	612.097	CP
	IVW	0.0339863	0.0361025	-0.0367732	0.104746	1.03457	0.963895	1.11043	0.346508	SeqId_6478_2.PHENO1.glm.linear	3	60.2443	0.0244573	614.358	IGLON5
	IVW	0.0143511	0.0152917	-0.0156201	0.0443223	1.01445	0.984501	1.04532	0.347993	SeqId_12643_4.PHENO1.glm.linear	6	193.421	0.138711	616.992	ARRB1
	IVW	-0.0546745	0.0583604	-0.169059	0.0597098	0.946793	0.844459	1.06153	0.34884	SeqId_12498_12.PHENO1.glm.linear	1	83.2784	0.011417	618.493	TAX1BP3
	IVW	-0.0214669	0.0229254	-0.0663999	0.0234661	0.978762	0.935757	1.02374	0.349078	SeqId_16594_44.PHENO1.glm.linear	3	198.159	0.0761811	618.915	FAIM
	IVW	-0.0178481	0.0190619	-0.0552088	0.0195126	0.98231	0.946288	1.0197	0.349107	SeqId_13381_49.PHENO1.glm.linear	5	137.552	0.0871157	618.966	B4GALT1
	IVW	-0.0321837	0.0345212	-0.0998439	0.0354766	0.968329	0.904979	1.03611	0.351188	SeqId_8327_26.PHENO1.glm.linear	2	184.25	0.0486245	622.656	DPEP2
	IVW	0.00957488	0.0102981	-0.010609	0.0297588	1.00962	0.989447	1.03021	0.352489	SeqId_14107_1.PHENO1.glm.linear	17	272.465	0.391641	624.964	MTHFS
	IVW	-0.0106136	0.0114264	-0.033009	0.0117818	0.989443	0.96753	1.01185	0.352962	SeqId_3235_50.PHENO1.glm.linear	6	381.941	0.241286	625.801	WFIKKN2
	IVW	-0.0125343	0.0135418	-0.0390757	0.0140071	0.987544	0.961678	1.01411	0.354652	SeqId_16060_99.PHENO1.glm.linear	9	166.517	0.172227	628.797	NID2
	IVW	-0.0929156	0.100449	-0.289793	0.103961	0.91127	0.748419	1.10956	0.354966	SeqId_12685_57.PHENO1.glm.linear	1	22.6624	0.00313291	629.355	HOMER2
	IVW	-0.0608417	0.0657749	-0.189758	0.0680746	0.940972	0.827159	1.07045	0.354966	SeqId_6558_5.PHENO1.glm.linear	1	53.1488	0.0073166	629.355	COLEC10
	IVW	0.0602099	0.0651757	-0.0675321	0.187952	1.06206	0.934698	1.20678	0.355585	SeqId_10708_3.PHENO1.glm.linear	1	49.7226	0.00684817	630.453	GNRH2
	IVW	0.0404217	0.0437977	-0.0454201	0.126264	1.04125	0.955596	1.13458	0.356049	SeqId_11288_26.PHENO1.glm.linear	4	45.983	0.0248828	631.275	NT5C2
	IVW	0.0299459	0.0324809	-0.0337154	0.0936073	1.0304	0.966847	1.09813	0.356552	SeqId_12356_65.PHENO1.glm.linear	2	111.729	0.030061	632.166	SRI
	IVW	-0.0711373	0.0771714	-0.22239	0.0801158	0.931334	0.800603	1.08341	0.356628	SeqId_9360_33.PHENO1.glm.linear	2	31.4923	0.00866006	632.302	EDIL3
	IVW	-0.0477512	0.0518055	-0.149288	0.0537858	0.953371	0.861321	1.05526	0.356665	SeqId_14088_38.PHENO1.glm.linear	1	88.0168	0.0120587	632.366	IGFBP6
	IVW	-0.0918547	0.0997279	-0.287318	0.103608	0.912238	0.750273	1.10917	0.357023	SeqId_18178_13.PHENO1.glm.linear	1	22.9514	0.00317273	633.002	SARS
	IVW	0.0841204	0.0917677	-0.095741	0.263982	1.08776	0.908699	1.3021	0.359317	SeqId_17808_37.PHENO1.glm.linear	1	28.9994	0.00400545	637.07	NIT2
	IVW	-0.0234772	0.0256812	-0.0738114	0.026857	0.976796	0.928847	1.02722	0.360623	SeqId_9005_16.PHENO1.glm.linear	4	188.408	0.0946579	639.384	PLXNA1
	IVW	0.00912677	0.0100413	-0.0105538	0.0288073	1.00917	0.989502	1.02923	0.363389	SeqId_19154_41.PHENO1.glm.linear	9	452.159	0.361007	644.289	SERPINE2
	IVW	-0.0144864	0.0159422	-0.0457326	0.0167598	0.985618	0.955297	1.0169	0.363518	SeqId_4297_62.PHENO1.glm.linear	8	179.322	0.166066	644.518	SPON1
	IVW	-0.00866406	0.00954744	-0.0273767	0.0100486	0.991373	0.972995	1.0101	0.364156	SeqId_5742_14.PHENO1.glm.linear	15	359.346	0.428228	645.648	ACP6
	IVW	0.0240558	0.026516	-0.0279146	0.0760261	1.02435	0.972471	1.07899	0.364292	SeqId_3172_28.PHENO1.glm.linear	3	125.68	0.0497019	645.89	ARSB
	IVW	0.0196699	0.0216844	-0.0228308	0.0621707	1.01986	0.977428	1.06414	0.364354	SeqId_15653_9.PHENO1.glm.linear	5	102.478	0.0663772	646	COL10A1
	IVW	-0.0099284	0.0109924	-0.0314731	0.0116163	0.990121	0.969017	1.01168	0.366417	SeqId_3420_21.PHENO1.glm.linear	6	402.603	0.251061	649.657	CA13
	IVW	-0.0167585	0.0185695	-0.053154	0.019637	0.983381	0.948234	1.01983	0.366804	SeqId_9459_7.PHENO1.glm.linear	3	233.606	0.0886011	650.344	FAS
	IVW	-0.00949573	0.0105239	-0.0301222	0.0111307	0.990549	0.970327	1.01119	0.366897	SeqId_7096_30.PHENO1.glm.linear	17	248.796	0.370215	650.508	RMDN1
	IVW	0.0344405	0.0381875	-0.0404055	0.109287	1.03504	0.9604	1.11548	0.36712	SeqId_4278_14.PHENO1.glm.linear	2	83.7011	0.0226912	650.905	P4HB
	IVW	-0.0952788	0.105865	-0.302771	0.112213	0.909119	0.738768	1.11875	0.36812	SeqId_17410_5.PHENO1.glm.linear	1	20.6196	0.00285131	652.677	CETN3
	IVW	0.022113	0.0245758	-0.0260546	0.0702806	1.02236	0.974282	1.07281	0.368233	SeqId_18922_27.PHENO1.glm.linear	3	277.061	0.103379	652.876	CD68
	IVW	-0.0756343	0.0841564	-0.240578	0.0893093	0.927155	0.786173	1.09342	0.368794	SeqId_12956_40.PHENO1.glm.linear	1	31.863	0.00439922	653.872	KIAA1279
	IVW	-0.0212869	0.0236928	-0.0677239	0.0251501	0.978938	0.934518	1.02547	0.368942	SeqId_5509_7.PHENO1.glm.linear	5	130.943	0.083279	654.135	EGF
	IVW	0.0160504	0.017897	-0.0190271	0.0511278	1.01618	0.981153	1.05246	0.369815	SeqId_3367_8.PHENO1.glm.linear	5	184.966	0.113729	655.682	FETUB
	IVW	-0.0211072	0.0235418	-0.0672483	0.025034	0.979114	0.934963	1.02535	0.369942	SeqId_14123_34.PHENO1.glm.linear	6	162.978	0.119487	655.908	C10orf54
	IVW	0.0594617	0.0663637	-0.0706087	0.189532	1.06127	0.931826	1.20868	0.370254	SeqId_10464_6.PHENO1.glm.linear	2	25.7396	0.00708937	656.461	ANTXR1
	IVW	-0.0172707	0.0192924	-0.0550831	0.0205416	0.982878	0.946407	1.02075	0.370675	SeqId_15375_49.PHENO1.glm.linear	6	109.172	0.0833264	657.207	CPB1
	IVW	-0.102428	0.11442	-0.326686	0.12183	0.902643	0.72131	1.12956	0.370682	SeqId_7950_142.PHENO1.glm.linear	1	27.9558	0.00386185	657.219	BTNL9
	IVW	0.0131821	0.0147544	-0.015736	0.0421002	1.01327	0.984387	1.043	0.371624	SeqId_6649_51.PHENO1.glm.linear	6	240.875	0.167057	658.889	NTN1
	IVW	0.0341413	0.0383343	-0.0409926	0.109275	1.03473	0.959836	1.11547	0.373133	SeqId_9278_9.PHENO1.glm.linear	3	52.5609	0.0214049	661.565	CXCL12
	IVW	0.0479366	0.0538786	-0.0576635	0.153537	1.0491	0.943968	1.16595	0.373619	SeqId_15610_72.PHENO1.glm.linear	2	67.1483	0.0182858	662.426	LAP3
	IVW	0.0720704	0.0811933	-0.0870655	0.231206	1.07473	0.916617	1.26012	0.374734	SeqId_15457_14.PHENO1.glm.linear	1	38.9832	0.00537701	664.404	ANPEP
	IVW	-0.0113384	0.0127952	-0.0364165	0.0137396	0.988726	0.964239	1.01383	0.375536	SeqId_6557_50.PHENO1.glm.linear	6	307.653	0.203926	665.826	LRRC15
	IVW	-0.0591357	0.0670709	-0.190592	0.0723209	0.942579	0.82647	1.075	0.377945	SeqId_13460_4.PHENO1.glm.linear	2	27.5943	0.00759631	670.097	CHAD
	IVW	-0.00792018	0.00899536	-0.0255508	0.0097104	0.992111	0.974773	1.00976	0.378603	SeqId_6402_8.PHENO1.glm.linear	13	362.367	0.395538	671.263	PILRA
	IVW	-0.0938803	0.106629	-0.30287	0.11511	0.910392	0.738695	1.122	0.378624	SeqId_17165_1.PHENO1.glm.linear	1	25.033	0.00345949	671.3	PPBP
	IVW	-0.0159205	0.0180873	-0.0513711	0.01953	0.984206	0.949926	1.01972	0.378749	SeqId_2741_22.PHENO1.glm.linear	6	294.634	0.196996	671.522	SIGLEC6
	IVW	0.0560727	0.0637877	-0.0689489	0.181094	1.05767	0.933374	1.19853	0.379373	SeqId_13959_7.PHENO1.glm.linear	2	48.6596	0.0133181	672.628	LAP3
	IVW	0.0898024	0.102538	-0.111168	0.290773	1.09396	0.894788	1.33746	0.381141	SeqId_3728_52.PHENO1.glm.linear	1	24.47	0.00338195	675.763	SCT
	IVW	0.00975298	0.0111579	-0.0121161	0.031622	1.0098	0.987957	1.03213	0.38207	SeqId_4913_78.PHENO1.glm.linear	5	599.704	0.293814	677.41	CCL16
	IVW	-0.050456	0.0577741	-0.163691	0.0627791	0.950796	0.849004	1.06479	0.382481	SeqId_13950_9.PHENO1.glm.linear	1	77.1986	0.0105923	678.14	COL4A3BP
	IVW	-0.0261522	0.0299769	-0.0849058	0.0326014	0.974187	0.918599	1.03314	0.382983	SeqId_8065_245.PHENO1.glm.linear	2	142.201	0.0379486	679.029	PATE4
	IVW	-0.0901902	0.103453	-0.292955	0.112575	0.913757	0.746055	1.11916	0.38332	SeqId_11214_40.PHENO1.glm.linear	1	20.4614	0.0028295	679.627	DNAJB9
	IVW	-0.0750356	0.0862614	-0.244105	0.0940336	0.92771	0.783406	1.0986	0.384375	SeqId_4981_6.PHENO1.glm.linear	1	34.3634	0.00474282	681.497	DSC3
	IVW	-0.0317696	0.0365552	-0.103417	0.0398773	0.96873	0.901751	1.04068	0.3848	SeqId_13954_9.PHENO1.glm.linear	4	135.405	0.0698898	682.251	GNPNAT1
	IVW	0.0226712	0.0261056	-0.0284948	0.0738372	1.02293	0.971907	1.07663	0.385152	SeqId_17333_20.PHENO1.glm.linear	2	179.935	0.0475398	682.874	ACADM
	IVW	0.0933061	0.107762	-0.117904	0.304516	1.0978	0.888782	1.35597	0.38657	SeqId_10702_1.PHENO1.glm.linear	1	19.4249	0.00268655	685.389	COL28A1
	IVW	0.0973159	0.112494	-0.123169	0.317801	1.10221	0.884114	1.3741	0.386998	SeqId_18401_18.PHENO1.glm.linear	2	82.6024	0.0224	686.147	ALKBH3
	IVW	0.0406202	0.0469807	-0.0514604	0.132701	1.04146	0.949841	1.14191	0.387251	SeqId_13130_150.PHENO1.glm.linear	2	51.7746	0.0141585	686.596	HK2
	IVW	0.00889079	0.0102846	-0.0112667	0.0290483	1.00893	0.988797	1.02947	0.387327	SeqId_4479_14.PHENO1.glm.linear	12	403.631	0.402171	686.731	SERPING1
	IVW	-0.00915766	0.0105954	-0.0299243	0.011609	0.990884	0.970519	1.01168	0.387421	SeqId_10851_77.PHENO1.glm.linear	5	646.347	0.309591	686.897	EBI3
	IVW	0.011141	0.0128991	-0.0141408	0.0364227	1.0112	0.985959	1.03709	0.387753	SeqId_3007_7.PHENO1.glm.linear	10	244.673	0.25358	687.485	SIGLEC9
	IVW	-0.101784	0.117856	-0.332777	0.129208	0.903224	0.71693	1.13793	0.387788	SeqId_4499_21.PHENO1.glm.linear	1	23.7015	0.00327609	687.548	PDGFA
	IVW	-0.0420085	0.0486414	-0.137344	0.0533269	0.958862	0.871671	1.05477	0.387788	SeqId_5939_42.PHENO1.glm.linear	1	91.1391	0.0124812	687.548	TNFSF12
	IVW	-0.059995	0.0695064	-0.196225	0.0762351	0.941769	0.821827	1.07922	0.388051	SeqId_13972_4.PHENO1.glm.linear	1	41.0619	0.00566209	688.014	HSD17B14
	IVW	-0.0155037	0.0179678	-0.0507199	0.0197126	0.984616	0.950545	1.01991	0.388215	SeqId_15558_63.PHENO1.glm.linear	12	126.849	0.174519	688.306	ENPEP
	IVW	0.106454	0.123411	-0.135428	0.348336	1.11233	0.873342	1.41671	0.38836	SeqId_14675_20.PHENO1.glm.linear	1	35.1778	0.00485467	688.562	EIF4B
	IVW	0.0589915	0.0683959	-0.0750621	0.193045	1.06077	0.927686	1.21294	0.388412	SeqId_17205_21.PHENO1.glm.linear	1	46.3536	0.00638712	688.655	RAB5A
	IVW	-0.0555035	0.0644742	-0.181871	0.0708637	0.946009	0.833709	1.07343	0.389314	SeqId_18332_17.PHENO1.glm.linear	2	48.469	0.0132666	690.253	CPLX1
	IVW	0.0107145	0.0124569	-0.0137005	0.0351295	1.01077	0.986393	1.03575	0.389718	SeqId_3181_50.PHENO1.glm.linear	7	292.674	0.221394	690.97	CTSS
	IVW	0.00743991	0.00865512	-0.00952382	0.0244036	1.00747	0.990521	1.0247	0.390012	SeqId_19254_125.PHENO1.glm.linear	14	367.575	0.416885	691.491	GMPR
	IVW	0.0147115	0.0171329	-0.0188683	0.0482913	1.01482	0.981309	1.04948	0.390523	SeqId_5634_39.PHENO1.glm.linear	3	377.769	0.135851	692.397	POFUT1
	IVW	0.0183026	0.0213787	-0.0235988	0.0602041	1.01847	0.976677	1.06205	0.391934	SeqId_17769_28.PHENO1.glm.linear	3	172.798	0.0670851	694.898	PCNP
	IVW	0.0193429	0.0226069	-0.0249658	0.0636515	1.01953	0.975343	1.06572	0.392208	SeqId_13124_20.PHENO1.glm.linear	4	117.047	0.060992	695.385	ISLR2
	IVW	-0.0240676	0.0281576	-0.0792556	0.0311203	0.97622	0.923804	1.03161	0.392692	SeqId_3326_58.PHENO1.glm.linear	3	103.122	0.041148	696.242	CADM1
	IVW	-0.0506759	0.05939	-0.167078	0.0657264	0.950587	0.846133	1.06793	0.393508	SeqId_15494_11.PHENO1.glm.linear	2	37.9584	0.0104197	697.689	FGFBP1
	IVW	-0.0134503	0.0157793	-0.0443772	0.0174766	0.98664	0.956593	1.01763	0.393992	SeqId_8427_118.PHENO1.glm.linear	6	201.116	0.143438	698.548	RSPO3
	IVW	0.0284959	0.0334403	-0.0370459	0.0940376	1.02891	0.963632	1.0986	0.394135	SeqId_10391_1.PHENO1.glm.linear	3	159.929	0.062401	698.802	ANGPTL3
	IVW	0.010011	0.0117667	-0.0130513	0.0330733	1.01006	0.987034	1.03363	0.394884	SeqId_4126_22.PHENO1.glm.linear	8	295.463	0.247051	700.13	BPI
	IVW	0.0241641	0.028503	-0.0317007	0.0800289	1.02446	0.968796	1.08332	0.396564	SeqId_2644_11.PHENO1.glm.linear	6	82.2758	0.0641139	703.108	PRKCA
	IVW	0.0201893	0.0238524	-0.0265605	0.0669393	1.02039	0.973789	1.06923	0.397314	SeqId_17151_84.PHENO1.glm.linear	7	180.613	0.14928	704.438	IRF3
	IVW	-0.0150076	0.0177344	-0.0497665	0.0197512	0.985104	0.951452	1.01995	0.397417	SeqId_8005_1.PHENO1.glm.linear	7	198.062	0.161374	704.621	MXRA7
	IVW	-0.0362001	0.042816	-0.120118	0.0477178	0.964447	0.886816	1.04887	0.397843	SeqId_15614_168.PHENO1.glm.linear	4	165.485	0.0841099	705.376	LILRA2
	IVW	-0.0580569	0.068734	-0.192773	0.0766593	0.943596	0.824669	1.07967	0.398301	SeqId_12573_80.PHENO1.glm.linear	1	45.3939	0.00625572	706.187	TRIM3
	IVW	0.0132673	0.0157216	-0.0175464	0.044081	1.01336	0.982607	1.04507	0.39873	SeqId_6415_90.PHENO1.glm.linear	6	353.444	0.227376	706.948	CPN2
	IVW	-0.0102639	0.0121786	-0.0341335	0.0136057	0.989789	0.966443	1.0137	0.39935	SeqId_10832_24.PHENO1.glm.linear	8	236.861	0.208255	708.048	B4GALT6
	IVW	-0.0306481	0.0363726	-0.101937	0.0406409	0.969817	0.903086	1.04148	0.399445	SeqId_10561_5.PHENO1.glm.linear	3	63.6038	0.025786	708.215	PGLYRP3
	IVW	-0.00966555	0.0114854	-0.0321766	0.0128455	0.990381	0.968336	1.01293	0.400041	SeqId_14048_7.PHENO1.glm.linear	11	344.33	0.344686	709.272	IL1RAP
	IVW	0.0093364	0.0110956	-0.0124105	0.0310833	1.00938	0.987666	1.03157	0.400095	SeqId_18215_5.PHENO1.glm.linear	14	184.955	0.264562	709.368	THG1L
	IVW	-0.0144455	0.0171747	-0.0481074	0.0192163	0.985658	0.953031	1.0194	0.400296	SeqId_3293_2.PHENO1.glm.linear	7	125.613	0.108765	709.725	CD5L
	IVW	-0.0553362	0.0658052	-0.184312	0.0736397	0.946167	0.831676	1.07642	0.400399	SeqId_4866_59.PHENO1.glm.linear	1	50.9015	0.00700939	709.907	NTRK2
	IVW	-0.0392617	0.046711	-0.130814	0.0522902	0.961499	0.877381	1.05368	0.400615	SeqId_15587_20.PHENO1.glm.linear	3	33.5975	0.0137887	710.291	FOLR2
	IVW	0.0388199	0.0462648	-0.0518574	0.129497	1.03958	0.949464	1.13826	0.401424	SeqId_13384_110.PHENO1.glm.linear	1	106.428	0.0145445	711.725	FH
	IVW	0.0298013	0.0355446	-0.0398648	0.0994674	1.03025	0.960919	1.10458	0.401794	SeqId_8360_169.PHENO1.glm.linear	3	70.9589	0.0286823	712.381	NCR1
	IVW	-0.0467361	0.0558155	-0.156132	0.0626602	0.954339	0.855446	1.06466	0.402406	SeqId_11656_110.PHENO1.glm.linear	3	60.9509	0.024737	713.465	EVL
	IVW	0.0474292	0.0567902	-0.0638775	0.158736	1.04857	0.93812	1.17203	0.403625	SeqId_16309_30.PHENO1.glm.linear	1	69.5351	0.00955082	715.627	DKKL1
	IVW	-0.0164214	0.019743	-0.055117	0.0222743	0.983713	0.946374	1.02252	0.405548	SeqId_2834_54.PHENO1.glm.linear	3	233.139	0.0884394	719.036	KLK8
	IVW	-0.010208	0.0123021	-0.0343197	0.0139036	0.989844	0.966263	1.014	0.406664	SeqId_8007_19.PHENO1.glm.linear	8	273.723	0.23311	721.016	CTSB
	IVW	-0.0576485	0.0695127	-0.193891	0.0785939	0.943982	0.823748	1.08176	0.406922	SeqId_2944_66.PHENO1.glm.linear	2	108.271	0.0291578	721.472	NBL1
	IVW	-0.0574256	0.0692486	-0.19315	0.0782991	0.944192	0.824358	1.08145	0.406953	SeqId_12628_31.PHENO1.glm.linear	1	46.2453	0.00637229	721.527	LANCL2
	IVW	0.0143351	0.0172996	-0.0195716	0.0482417	1.01444	0.980619	1.04942	0.407311	SeqId_19130_81.PHENO1.glm.linear	5	210.124	0.12723	722.163	SERPINB8
	IVW	-0.0305126	0.0368737	-0.102784	0.0417585	0.969948	0.902322	1.04264	0.40796	SeqId_12524_18.PHENO1.glm.linear	3	53.1813	0.021652	723.312	SAT2
	IVW	-0.0099222	0.0120003	-0.0334424	0.013598	0.990127	0.967111	1.01369	0.408335	SeqId_8039_41.PHENO1.glm.linear	6	340.012	0.220642	723.977	FAM177A1
	IVW	-0.0145822	0.0176537	-0.0491829	0.0200184	0.985524	0.952007	1.02022	0.408796	SeqId_11369_23.PHENO1.glm.linear	3	272.248	0.101765	724.796	ADH5
	IVW	-0.110082	0.133368	-0.371478	0.151315	0.895761	0.689714	1.16336	0.409146	SeqId_9401_57.PHENO1.glm.linear	1	32.0418	0.00442381	725.416	TRABD2A
	IVW	-0.0848222	0.102855	-0.286415	0.11677	0.918676	0.750951	1.12386	0.409556	SeqId_7060_2.PHENO1.glm.linear	1	21.9816	0.00303908	726.143	ERO1L
	IVW	-0.0160324	0.0194574	-0.0541683	0.0221035	0.984095	0.947273	1.02235	0.409955	SeqId_19267_14.PHENO1.glm.linear	4	242.979	0.118818	726.85	HAGH
	IVW	0.0358019	0.0434643	-0.0493867	0.12099	1.03645	0.951813	1.12861	0.410106	SeqId_5803_24.PHENO1.glm.linear	2	98.9488	0.0267144	727.118	C3
	IVW	-0.0175278	0.0213043	-0.0592834	0.0242278	0.982625	0.94244	1.02452	0.410658	SeqId_17383_4.PHENO1.glm.linear	4	145.473	0.0746984	728.097	STARD5
	IVW	-0.0292326	0.0355716	-0.0989517	0.0404864	0.97119	0.905786	1.04132	0.411192	SeqId_3364_76.PHENO1.glm.linear	2	100.324	0.0270757	729.044	CTSV
	IVW	0.0835149	0.10167	-0.115755	0.282785	1.0871	0.890693	1.32682	0.411402	SeqId_6706_18.PHENO1.glm.linear	1	49.8323	0.00686316	729.416	ALPPL2
	IVW	0.0256402	0.031243	-0.035595	0.0868755	1.02597	0.965031	1.09076	0.411834	SeqId_18182_24.PHENO1.glm.linear	2	117.209	0.0314891	730.182	PCK1
	IVW	-0.0124519	0.0151769	-0.042198	0.0172942	0.987625	0.95868	1.01744	0.411959	SeqId_4984_83.PHENO1.glm.linear	5	378.243	0.207867	730.403	ESD
	IVW	0.0140051	0.0170745	-0.0194603	0.0474706	1.0141	0.980728	1.04862	0.412082	SeqId_10442_1.PHENO1.glm.linear	14	67.2904	0.115732	730.622	TMEM190
	IVW	0.0139301	0.0170253	-0.0194388	0.047299	1.01403	0.980749	1.04844	0.413242	SeqId_10440_26.PHENO1.glm.linear	5	178.133	0.10999	732.678	CLMP
	IVW	0.010561	0.0129257	-0.014773	0.035895	1.01062	0.985336	1.03655	0.413898	SeqId_9267_2.PHENO1.glm.linear	21	178.76	0.342985	733.842	CPA4
	IVW	-0.0294347	0.0361967	-0.100379	0.0415096	0.970994	0.904495	1.04238	0.416111	SeqId_19223_6.PHENO1.glm.linear	1	178.862	0.0242037	737.765	RAB1A
	IVW	-0.0228549	0.0281068	-0.0779433	0.0322335	0.977404	0.925017	1.03276	0.416137	SeqId_17331_138.PHENO1.glm.linear	6	88.2613	0.0684588	737.81	KREMEN1
	IVW	0.0118663	0.0145946	-0.0167387	0.0404713	1.01194	0.983401	1.0413	0.416184	SeqId_6544_33.PHENO1.glm.linear	6	190.355	0.136813	737.895	NELL1
	IVW	-0.025909	0.031868	-0.0883691	0.0365511	0.974424	0.915423	1.03723	0.416213	SeqId_3855_56.PHENO1.glm.linear	4	138.318	0.0712865	737.945	PRDX1
	IVW	-0.023816	0.0292959	-0.0812348	0.0336028	0.976465	0.921977	1.03417	0.416248	SeqId_5029_3.PHENO1.glm.linear	4	80.8498	0.0429401	738.008	FAP
	IVW	0.0154313	0.019001	-0.02181	0.0526726	1.01555	0.978426	1.05408	0.416716	SeqId_3298_52.PHENO1.glm.linear	8	89.1306	0.0900645	738.838	CNTN4
	IVW	-0.0212529	0.0262036	-0.0726111	0.0301052	0.978971	0.929962	1.03056	0.417327	SeqId_11510_31.PHENO1.glm.linear	4	180.386	0.0909945	739.92	APOL1
	IVW	-0.0107504	0.0132622	-0.0367439	0.015243	0.989307	0.963923	1.01536	0.41759	SeqId_7227_75.PHENO1.glm.linear	9	193.011	0.194305	740.388	COCH
	IVW	0.0381138	0.0470468	-0.0540961	0.130324	1.03885	0.947341	1.1392	0.417867	SeqId_2665_26.PHENO1.glm.linear	1	103.101	0.0140962	740.879	TNFRSF17
	IVW	0.0636484	0.078794	-0.0907849	0.218082	1.06572	0.913214	1.24369	0.419216	SeqId_15453_3.PHENO1.glm.linear	2	42.9581	0.0117759	743.269	AMBP
	IVW	-0.0265085	0.0330315	-0.091249	0.038232	0.97384	0.91279	1.03897	0.422251	SeqId_2615_60.PHENO1.glm.linear	4	52.3717	0.0282423	748.652	EFNA5
	IVW	-0.0162532	0.0202664	-0.0559746	0.0234682	0.983878	0.945563	1.02375	0.422566	SeqId_4158_54.PHENO1.glm.linear	3	194.091	0.0747341	749.209	PLAU
	IVW	-0.0448773	0.055984	-0.154604	0.0648493	0.956115	0.856755	1.067	0.422779	SeqId_15364_101.PHENO1.glm.linear	2	39.0499	0.0107161	749.587	APOC1
	IVW	-0.0590671	0.0738339	-0.203779	0.0856447	0.942643	0.815643	1.08942	0.423711	SeqId_2683_1.PHENO1.glm.linear	1	42.3785	0.00584259	751.239	C3
	IVW	-0.0566796	0.0708494	-0.195542	0.0821828	0.944897	0.822389	1.08565	0.423711	SeqId_2754_50.PHENO1.glm.linear	1	46.0473	0.00634518	751.239	C3
	IVW	-0.0133745	0.016733	-0.0461706	0.0194216	0.986715	0.954879	1.01961	0.424124	SeqId_6629_3.PHENO1.glm.linear	6	152.778	0.112853	751.972	DEFB1
	IVW	-0.0188498	0.0236013	-0.0651075	0.027408	0.981327	0.936967	1.02779	0.42448	SeqId_9713_67.PHENO1.glm.linear	5	114.575	0.0736355	752.603	PDGFRL
	IVW	0.0203358	0.0255265	-0.0296953	0.070367	1.02054	0.970741	1.0729	0.425651	SeqId_3484_60.PHENO1.glm.linear	5	92.4573	0.0602777	754.68	AGT
	IVW	-0.0198578	0.0249292	-0.0687182	0.0290025	0.980338	0.93359	1.02943	0.425702	SeqId_11361_73.PHENO1.glm.linear	3	138.243	0.0543999	754.769	TYMP
	IVW	-0.0183319	0.0230147	-0.0634398	0.0267761	0.981835	0.938531	1.02714	0.425725	SeqId_5060_62.PHENO1.glm.linear	3	150.356	0.0588856	754.81	CD274
	IVW	-0.0352394	0.0442626	-0.121992	0.0515137	0.965374	0.885155	1.05286	0.425949	SeqId_8660_5.PHENO1.glm.linear	2	57.0766	0.0155859	755.207	OLFML3
	IVW	-0.018175	0.0228324	-0.0629256	0.0265756	0.981989	0.939013	1.02693	0.426021	SeqId_4546_27.PHENO1.glm.linear	8	162.789	0.153099	755.335	ADGRE2
	IVW	0.0418232	0.0525566	-0.0611858	0.144832	1.04271	0.940648	1.15585	0.426163	SeqId_11248_43.PHENO1.glm.linear	1	83.1191	0.0113954	755.587	UROS
	IVW	0.0751973	0.0945047	-0.110029	0.260423	1.0781	0.895809	1.29748	0.426207	SeqId_4141_79.PHENO1.glm.linear	1	26.3433	0.00363991	755.665	CXCL10
	IVW	0.0166163	0.0209115	-0.0243695	0.0576022	1.01676	0.975925	1.05929	0.426845	SeqId_16621_77.PHENO1.glm.linear	4	297.961	0.141889	756.796	APOA1BP
	IVW	0.0452435	0.0569471	-0.0663708	0.156858	1.04628	0.935784	1.16983	0.426914	SeqId_5452_71.PHENO1.glm.linear	3	65.5738	0.0265634	756.919	ASGR1
	IVW	-0.0453588	0.0572385	-0.157544	0.0668266	0.955655	0.854239	1.06911	0.428097	SeqId_12399_194.PHENO1.glm.linear	1	76.0032	0.01043	759.015	CCDC50
	IVW	-0.0283509	0.0358171	-0.0985511	0.0418493	0.972047	0.906149	1.04274	0.428625	SeqId_5601_2.PHENO1.glm.linear	4	106.289	0.0556988	759.952	PGLYRP2
	IVW	-0.050537	0.0638974	-0.175774	0.0746996	0.950719	0.838808	1.07756	0.428997	SeqId_13534_20.PHENO1.glm.linear	1	53.0859	0.007308	760.612	MYOM2
	IVW	-0.0163223	0.0206391	-0.0567741	0.0241295	0.98381	0.944807	1.02442	0.429035	SeqId_15626_223.PHENO1.glm.linear	4	144.177	0.0740822	760.679	HSPG2
	IVW	0.00771193	0.00975615	-0.0114098	0.0268336	1.00774	0.988655	1.0272	0.429254	SeqId_3858_5.PHENO1.glm.linear	12	349.868	0.368333	761.067	ACP1
	IVW	-0.0725992	0.0919075	-0.252735	0.107536	0.929973	0.776674	1.11353	0.429577	SeqId_14688_6.PHENO1.glm.linear	1	26.3485	0.00364063	761.64	PTPN7
	IVW	-0.0257575	0.0326736	-0.0897966	0.0382816	0.974571	0.914117	1.03902	0.430506	SeqId_17737_7.PHENO1.glm.linear	3	69.9682	0.0282932	763.287	IVD
	IVW	0.0104427	0.0132724	-0.0155708	0.0364561	1.0105	0.98455	1.03713	0.431401	SeqId_2609_59.PHENO1.glm.linear	8	191.221	0.175156	764.874	CST3
	IVW	-0.0115458	0.0147178	-0.0403922	0.0173006	0.988521	0.960413	1.01745	0.432761	SeqId_17682_1.PHENO1.glm.linear	9	208.22	0.206454	767.285	CD46
	IVW	-0.0267325	0.0340841	-0.0935362	0.0400711	0.973622	0.910705	1.04088	0.432858	SeqId_13590_1.PHENO1.glm.linear	2	100.221	0.0270486	767.457	REXO2
	IVW	-0.023018	0.0293551	-0.0805529	0.0345168	0.977245	0.922606	1.03512	0.432967	SeqId_6609_22.PHENO1.glm.linear	2	144.731	0.0385977	767.65	CNP
	IVW	-0.0119606	0.0152562	-0.0418621	0.017941	0.988111	0.959002	1.0181	0.433051	SeqId_15644_1.PHENO1.glm.linear	8	298.897	0.249206	767.799	BTD
	IVW	-0.0187137	0.0239747	-0.0657033	0.028276	0.98146	0.936409	1.02868	0.435063	SeqId_7948_129.PHENO1.glm.linear	5	88.4694	0.0578281	771.366	GLTPD2
	IVW	0.0177216	0.0227392	-0.0268465	0.0622896	1.01788	0.973511	1.06427	0.43578	SeqId_19504_22.PHENO1.glm.linear	5	113.766	0.0731537	772.638	DTYMK
	IVW	0.025185	0.0323385	-0.0381972	0.0885673	1.0255	0.962523	1.09261	0.436101	SeqId_15620_4.PHENO1.glm.linear	3	74.6136	0.0301151	773.207	NLGN1
	IVW	0.0172605	0.0221665	-0.0261851	0.060706	1.01741	0.974155	1.06259	0.436173	SeqId_11646_4.PHENO1.glm.linear	5	99.0581	0.0643043	773.334	CHST9
	IVW	-0.0153697	0.0197562	-0.0540911	0.0233517	0.984748	0.947346	1.02363	0.436586	SeqId_6404_20.PHENO1.glm.linear	4	156.665	0.0799854	774.066	C1QL1
	IVW	0.0211565	0.0271952	-0.0321451	0.0744581	1.02138	0.968366	1.0773	0.436599	SeqId_12558_3.PHENO1.glm.linear	4	123.971	0.0643681	774.09	UBASH3B
	IVW	-0.0580201	0.0746239	-0.20428	0.0882401	0.943631	0.815234	1.09225	0.436864	SeqId_4152_58.PHENO1.glm.linear	4	24.0301	0.0131597	774.559	KLKB1
	IVW	-0.0239112	0.0307747	-0.0842286	0.0364061	0.976372	0.919221	1.03708	0.437172	SeqId_8325_37.PHENO1.glm.linear	5	163.283	0.101754	775.106	ADH4
	IVW	0.0109236	0.0140883	-0.0166891	0.0385361	1.01098	0.983449	1.03929	0.438126	SeqId_16872_248.PHENO1.glm.linear	12	260.308	0.302576	776.797	GSTZ1
	IVW	0.045531	0.0587284	-0.0695746	0.160637	1.04658	0.932791	1.17426	0.438174	SeqId_5070_76.PHENO1.glm.linear	1	65.304	0.00897489	776.882	TNFRSF6B
	IVW	-0.0367566	0.0474279	-0.129714	0.0562004	0.963911	0.878347	1.05781	0.43834	SeqId_9545_156.PHENO1.glm.linear	1	101.391	0.0138656	777.176	GZMK
	IVW	-0.0144795	0.0187	-0.0511309	0.0221719	0.985625	0.950154	1.02242	0.438752	SeqId_5542_22.PHENO1.glm.linear	4	180.827	0.0911964	777.907	NRP1
	IVW	0.0366287	0.0474545	-0.0563804	0.129638	1.03731	0.945179	1.13842	0.440192	SeqId_5963_9.PHENO1.glm.linear	3	35.4066	0.0145204	780.46	DMKN
	IVW	-0.0786675	0.102393	-0.279353	0.122018	0.924347	0.756273	1.12977	0.442313	SeqId_10361_25.PHENO1.glm.linear	1	22.5246	0.00311392	784.222	OAS1
	IVW	-0.0314387	0.0409202	-0.111641	0.0487634	0.96905	0.894365	1.04997	0.442313	SeqId_4976_57.PHENO1.glm.linear	1	137.225	0.0186746	784.222	CRK
	IVW	-0.00986082	0.0128398	-0.0350265	0.0153048	0.990188	0.96558	1.01542	0.442496	SeqId_5036_50.PHENO1.glm.linear	7	247.4	0.193783	784.545	TNFAIP6
	IVW	0.0582934	0.0761244	-0.0909076	0.207494	1.06003	0.913102	1.23059	0.443816	SeqId_10908_2.PHENO1.glm.linear	1	40.8593	0.00563432	786.885	GALNT13
	IVW	-0.0512922	0.0670382	-0.182685	0.0801003	0.950001	0.833031	1.0834	0.444201	SeqId_8786_6.PHENO1.glm.linear	2	105.312	0.0283836	787.569	FAM171B
	IVW	0.0530205	0.0693345	-0.0828727	0.188914	1.05445	0.920468	1.20794	0.444447	SeqId_5663_18.PHENO1.glm.linear	1	44.9166	0.00619034	788.004	PF4V1
	IVW	-0.00594295	0.00777591	-0.0211834	0.00929755	0.994075	0.979039	1.00934	0.444702	SeqId_6713_4.PHENO1.glm.linear	13	647.236	0.538912	788.456	LRP11
	IVW	-0.0619354	0.0812268	-0.221137	0.0972661	0.939944	0.801607	1.10215	0.445762	SeqId_17367_5.PHENO1.glm.linear	1	34.4645	0.0047567	790.335	PROC
	IVW	-0.0263876	0.0346067	-0.0942155	0.0414403	0.973957	0.910087	1.04231	0.445762	SeqId_2961_1.PHENO1.glm.linear	1	194.033	0.0262029	790.335	STMN1
	IVW	-0.0334132	0.0438548	-0.119367	0.0525407	0.967139	0.887482	1.05395	0.446117	SeqId_16892_23.PHENO1.glm.linear	1	117.701	0.0160603	790.965	ENPP2
	IVW	-0.0186415	0.0244824	-0.0666262	0.0293432	0.981531	0.935545	1.02978	0.446405	SeqId_9294_45.PHENO1.glm.linear	6	131.438	0.0986444	791.476	MFAP2
	IVW	0.0365749	0.0480592	-0.0576194	0.130769	1.03725	0.944009	1.1397	0.446634	SeqId_17766_5.PHENO1.glm.linear	4	121.826	0.063325	791.883	NCF1
	IVW	-0.0213788	0.0281226	-0.0764981	0.0337405	0.978848	0.926355	1.03432	0.447135	SeqId_17691_1.PHENO1.glm.linear	2	168.02	0.0445321	792.771	TPP1
	IVW	-0.0267892	0.0355245	-0.0964158	0.0428375	0.973566	0.908086	1.04377	0.450786	SeqId_15387_44.PHENO1.glm.linear	6	67.4639	0.0531855	799.244	NRP2
	IVW	-0.0126316	0.0167773	-0.0455145	0.0202513	0.987448	0.955506	1.02046	0.451511	SeqId_5581_28.PHENO1.glm.linear	8	325.365	0.265417	800.53	FGL1
	IVW	-0.0145978	0.0194458	-0.0527109	0.0235152	0.985508	0.948654	1.02379	0.452837	SeqId_7173_141.PHENO1.glm.linear	6	105.84	0.0809894	802.881	TMEM132C
	IVW	0.0211907	0.0282318	-0.0341426	0.0765241	1.02142	0.966434	1.07953	0.452895	SeqId_4775_34.PHENO1.glm.linear	4	92.4058	0.0487783	802.982	GSN
	IVW	0.038435	0.0512779	-0.0620679	0.138938	1.03918	0.939819	1.14905	0.45353	SeqId_18896_23.PHENO1.glm.linear	2	42.1097	0.0115461	804.109	HS6ST3
	IVW	0.0205804	0.0274696	-0.0332589	0.0744198	1.02079	0.967288	1.07726	0.453732	SeqId_13969_24.PHENO1.glm.linear	2	163.861	0.0434775	804.466	KPNA6
	IVW	-0.0767897	0.102496	-0.277679	0.124099	0.926085	0.75754	1.13213	0.453739	SeqId_13465_5.PHENO1.glm.linear	1	21.8776	0.00302475	804.479	RCAN1
	IVW	-0.0739064	0.0989209	-0.267788	0.119975	0.928759	0.76507	1.12747	0.454987	SeqId_14158_17.PHENO1.glm.linear	1	23.1836	0.00320473	806.692	ANXA5
	IVW	-0.0092738	0.0124155	-0.0336077	0.0150601	0.990769	0.966951	1.01517	0.455091	SeqId_3194_36.PHENO1.glm.linear	7	438.52	0.298759	806.876	GP6
	IVW	-0.038105	0.0510646	-0.13819	0.0619798	0.962612	0.870933	1.06394	0.455539	SeqId_12569_25.PHENO1.glm.linear	1	79.0972	0.0108499	807.671	CCT5
	IVW	-0.0191015	0.0255984	-0.0692736	0.0310705	0.98108	0.933071	1.03156	0.455547	SeqId_11313_100.PHENO1.glm.linear	3	115.409	0.0458263	807.686	PCBD1
	IVW	0.0211402	0.0283544	-0.0344333	0.0767138	1.02137	0.966153	1.07973	0.455926	SeqId_15368_3.PHENO1.glm.linear	5	76.0215	0.0500992	808.357	BMPER
	IVW	0.0174291	0.0234869	-0.0286044	0.0634626	1.01758	0.971801	1.06552	0.458041	SeqId_3066_12.PHENO1.glm.linear	2	493.378	0.120384	812.106	LGALS3
	IVW	-0.0415352	0.0560156	-0.151324	0.0682534	0.959316	0.859569	1.07064	0.458394	SeqId_13943_38.PHENO1.glm.linear	2	78.9805	0.0214389	812.733	DPY30
	IVW	-0.0860696	0.11636	-0.314132	0.141992	0.91753	0.730423	1.15257	0.459493	SeqId_12619_14.PHENO1.glm.linear	1	40.5396	0.00559048	814.68	PPM1A
	IVW	-0.0211863	0.0287085	-0.0774539	0.0350813	0.979037	0.92547	1.0357	0.460526	SeqId_3314_74.PHENO1.glm.linear	2	226.743	0.0591748	816.513	GFRA1
	IVW	0.0142113	0.0193217	-0.0236585	0.0520811	1.01431	0.976619	1.05346	0.462028	SeqId_13686_2.PHENO1.glm.linear	8	118.898	0.116636	819.175	IL5RA
	IVW	-0.012448	0.0169638	-0.0456964	0.0208003	0.987629	0.955332	1.02102	0.46307	SeqId_6416_8.PHENO1.glm.linear	4	240.531	0.117761	821.024	GKN2
	IVW	-0.0299119	0.0408167	-0.109911	0.0500874	0.970531	0.895914	1.05136	0.46366	SeqId_17676_13.PHENO1.glm.linear	4	43.9683	0.0238186	822.069	TRIP10
	IVW	0.00987862	0.0134964	-0.0165738	0.036331	1.00993	0.983563	1.037	0.464201	SeqId_13740_51.PHENO1.glm.linear	9	198.352	0.198613	823.028	FRZB
	IVW	0.0116227	0.0158873	-0.0195157	0.0427612	1.01169	0.980673	1.04369	0.464427	SeqId_15486_126.PHENO1.glm.linear	11	221.163	0.252527	823.429	AOC1
	IVW	-0.0189401	0.0259086	-0.06972	0.0318399	0.981238	0.932655	1.03235	0.464758	SeqId_17782_23.PHENO1.glm.linear	3	124.233	0.0491576	824.017	ACAA1
	IVW	0.0237231	0.0324532	-0.039884	0.0873301	1.02401	0.960901	1.09126	0.464783	SeqId_7009_8.PHENO1.glm.linear	1	201.586	0.0271951	824.06	CD72
	IVW	0.0124014	0.0169676	-0.0208545	0.0456573	1.01248	0.979361	1.04672	0.464847	SeqId_5459_33.PHENO1.glm.linear	4	251.645	0.122536	824.174	CST1
	IVW	0.00963672	0.0131947	-0.0162244	0.0354978	1.00968	0.983907	1.03614	0.465177	SeqId_6919_3.PHENO1.glm.linear	6	495.185	0.29194	824.759	HBZ
	IVW	0.0423581	0.0580572	-0.071432	0.156148	1.04327	0.93106	1.169	0.46564	SeqId_14747_9.PHENO1.glm.linear	1	277.615	0.0370716	825.579	CRLF1
	IVW	-0.00931234	0.0127689	-0.0343389	0.0157142	0.990731	0.966244	1.01584	0.465819	SeqId_7779_86.PHENO1.glm.linear	11	150.562	0.186988	825.897	CHST11
	IVW	-0.0245071	0.0336044	-0.0903706	0.0413564	0.975791	0.913593	1.04222	0.465829	SeqId_8297_8.PHENO1.glm.linear	3	77.3182	0.0311727	825.915	DNAJC10
	IVW	0.0351685	0.0482235	-0.0593477	0.129685	1.03579	0.942379	1.13847	0.465829	SeqId_14047_78.PHENO1.glm.linear	1	77.4089	0.0106208	825.915	BDNF
	IVW	-0.00817256	0.0112157	-0.0301549	0.0138098	0.991861	0.970295	1.01391	0.466203	SeqId_19173_5.PHENO1.glm.linear	8	309.047	0.255506	826.578	ZFAND1
	IVW	0.0105567	0.0145037	-0.01787	0.0389834	1.01061	0.982289	1.03975	0.466696	SeqId_4886_3.PHENO1.glm.linear	6	318.446	0.20958	827.453	CCL7
	IVW	0.0114285	0.0157117	-0.0193659	0.0422229	1.01149	0.98082	1.04313	0.466988	SeqId_16763_11.PHENO1.glm.linear	8	345.785	0.277453	827.971	LECT2
	IVW	-0.0191562	0.0263398	-0.0707812	0.0324688	0.981026	0.931666	1.033	0.467059	SeqId_5462_62.PHENO1.glm.linear	1	383.792	0.0505335	828.095	FCN3
	IVW	0.0111655	0.0153574	-0.0189344	0.0412654	1.01123	0.981244	1.04213	0.467198	SeqId_11142_11.PHENO1.glm.linear	6	189.817	0.136479	828.343	ANGPTL1
	IVW	0.0243276	0.0335336	-0.041397	0.0900523	1.02463	0.959448	1.09423	0.468163	SeqId_4440_15.PHENO1.glm.linear	6	49.3063	0.0394354	830.053	FCRL3
	IVW	0.0285903	0.039437	-0.0487049	0.105885	1.029	0.952462	1.11169	0.468476	SeqId_3805_16.PHENO1.glm.linear	3	61.3224	0.0248841	830.608	ESM1
	IVW	-0.017785	0.0245765	-0.0659541	0.030384	0.982372	0.936174	1.03085	0.469275	SeqId_3806_55.PHENO1.glm.linear	5	80.4363	0.0528547	832.024	EPHA5
	IVW	-0.0458443	0.063428	-0.170161	0.0784723	0.955191	0.843529	1.08163	0.469817	SeqId_14116_129.PHENO1.glm.linear	2	35.4914	0.00974906	832.986	S100A4
	IVW	0.0469915	0.0651084	-0.0806186	0.174602	1.04811	0.922546	1.19077	0.470453	SeqId_5088_175.PHENO1.glm.linear	2	37.6457	0.0103347	834.113	IL23R
	IVW	0.00861862	0.0119429	-0.0147891	0.0320263	1.00866	0.98532	1.03254	0.470509	SeqId_12436_84.PHENO1.glm.linear	21	195.822	0.363812	834.213	GSTO1
	IVW	-0.0177969	0.0247003	-0.0662086	0.0306148	0.982361	0.935936	1.03109	0.471208	SeqId_11278_4.PHENO1.glm.linear	8	116.409	0.114474	835.452	COL11A2
	IVW	0.00829081	0.011537	-0.0143213	0.0309029	1.00833	0.985781	1.03139	0.47237	SeqId_6414_8.PHENO1.glm.linear	9	245.21	0.234529	837.512	OAF
	IVW	-0.014835	0.020649	-0.0553063	0.0256362	0.985274	0.946195	1.02597	0.472486	SeqId_9385_4.PHENO1.glm.linear	6	101.409	0.0778627	837.718	GAA
	IVW	-0.022107	0.0308065	-0.0824866	0.0382726	0.978136	0.920824	1.03901	0.472999	SeqId_11212_7.PHENO1.glm.linear	3	125.651	0.0496908	838.627	TXNDC5
	IVW	-0.0140953	0.019642	-0.0525929	0.0244024	0.986004	0.948766	1.0247	0.472999	SeqId_5392_73.PHENO1.glm.linear	3	206.63	0.0791797	838.628	FAS
	IVW	-0.0150685	0.0210236	-0.056274	0.0261369	0.985044	0.94528	1.02648	0.473531	SeqId_3000_66.PHENO1.glm.linear	12	59.0455	0.0895925	839.571	MBL2
	IVW	0.0159199	0.0222655	-0.0277197	0.0595594	1.01605	0.972661	1.06137	0.474608	SeqId_3519_3.PHENO1.glm.linear	4	129.94	0.067259	841.48	CCL17
	IVW	0.00670713	0.00938605	-0.0116892	0.0251034	1.00673	0.988379	1.02542	0.474866	SeqId_7156_2.PHENO1.glm.linear	11	395.012	0.376328	841.937	FUT10
	IVW	-0.0167186	0.0233973	-0.0625765	0.0291393	0.98342	0.939341	1.02957	0.474886	SeqId_3457_57.PHENO1.glm.linear	5	83.7137	0.0548901	841.973	POSTN
	IVW	0.0389398	0.0545163	-0.0679101	0.14579	1.03971	0.934344	1.15695	0.475055	SeqId_13059_33.PHENO1.glm.linear	2	61.6215	0.0168061	842.272	RFK
	IVW	-0.0306043	0.0431493	-0.115175	0.0539667	0.969859	0.89121	1.05545	0.47816	SeqId_14655_1.PHENO1.glm.linear	4	31.3319	0.0170902	847.778	DNAJC17
	IVW	0.0315788	0.0446724	-0.0559776	0.119135	1.03208	0.94556	1.12652	0.479631	SeqId_11102_22.PHENO1.glm.linear	1	119.082	0.0162457	850.385	REG4
	IVW	0.0356938	0.0505571	-0.0633963	0.134784	1.03634	0.938571	1.14429	0.480182	SeqId_18891_98.PHENO1.glm.linear	2	44.9313	0.0123102	851.363	GBP2
	IVW	0.0270708	0.0383503	-0.0480944	0.102236	1.02744	0.953044	1.10764	0.480261	SeqId_3025_50.PHENO1.glm.linear	1	159.533	0.0216447	851.503	FGF2
	IVW	-0.00808631	0.0114714	-0.0305698	0.0143971	0.991946	0.969893	1.0145	0.480864	SeqId_2480_58.PHENO1.glm.linear	9	248.007	0.236571	852.572	TIMP3
	IVW	0.0155365	0.0220486	-0.0276781	0.058751	1.01566	0.972701	1.06051	0.481031	SeqId_5632_6.PHENO1.glm.linear	3	227.612	0.0865242	852.869	CRTAC1
	IVW	0.0595622	0.0846411	-0.106331	0.225456	1.06137	0.899127	1.25289	0.481617	SeqId_16751_15.PHENO1.glm.linear	1	31.9432	0.00441025	853.907	NPPB
	IVW	0.0366585	0.0521464	-0.0655466	0.138864	1.03734	0.936555	1.14897	0.482061	SeqId_2968_61.PHENO1.glm.linear	2	45.0886	0.0123527	854.695	TNFSF15
	IVW	-0.0586981	0.0835153	-0.222385	0.104989	0.942991	0.800607	1.1107	0.482154	SeqId_17450_51.PHENO1.glm.linear	1	60.2653	0.00828815	854.859	HARS
	IVW	-0.023784	0.033862	-0.0901522	0.0425842	0.976497	0.913792	1.0435	0.482442	SeqId_8013_9.PHENO1.glm.linear	1	203.353	0.0274269	855.369	LMAN2L
	IVW	-0.00933106	0.013327	-0.0354514	0.0167893	0.990712	0.96517	1.01693	0.483825	SeqId_3431_54.PHENO1.glm.linear	7	405.365	0.282553	857.821	EPHA1
	IVW	-0.0482201	0.0689482	-0.183356	0.0869159	0.952924	0.832472	1.0908	0.484323	SeqId_5121_3.PHENO1.glm.linear	2	47.3814	0.0129727	858.704	SEMA6B
	IVW	-0.0185638	0.0265499	-0.0706008	0.0334731	0.981607	0.931834	1.03404	0.484424	SeqId_13669_6.PHENO1.glm.linear	6	99.8615	0.0767656	858.884	FGFR3
	IVW	-0.0244327	0.0350785	-0.0931852	0.0443199	0.975863	0.911025	1.04532	0.486107	SeqId_7761_125.PHENO1.glm.linear	2	101.437	0.0273678	861.868	CHKB
	IVW	0.0541331	0.0781922	-0.0991208	0.207387	1.05563	0.905633	1.23046	0.488744	SeqId_10827_67.PHENO1.glm.linear	1	38.0827	0.00525345	866.543	LINGO3
	IVW	-0.0393457	0.0568327	-0.150736	0.0720444	0.961418	0.860075	1.0747	0.488744	SeqId_4355_13.PHENO1.glm.linear	1	91.6633	0.012552	866.543	DAPK2
	IVW	-0.0158063	0.0228439	-0.0605795	0.028967	0.984318	0.941219	1.02939	0.488985	SeqId_13114_50.PHENO1.glm.linear	8	63.4422	0.0658154	866.97	LUM
	IVW	-0.0571069	0.0825564	-0.218914	0.104701	0.944493	0.803391	1.11038	0.489106	SeqId_16079_2.PHENO1.glm.linear	2	44.8825	0.012297	867.184	TEC
	IVW	0.0285555	0.0413316	-0.0524531	0.109564	1.02897	0.948899	1.11579	0.489637	SeqId_15570_99.PHENO1.glm.linear	3	52.4106	0.0213449	868.126	CR2
	IVW	0.00655217	0.00951576	-0.0120984	0.0252027	1.00657	0.987975	1.02552	0.4911	SeqId_6077_63.PHENO1.glm.linear	7	561.654	0.353033	870.72	CECR1
	IVW	-0.0147732	0.0215399	-0.0569906	0.0274443	0.985335	0.944603	1.02782	0.492807	SeqId_17456_53.PHENO1.glm.linear	4	159.662	0.0813911	873.747	GOLM1
	IVW	-0.0305383	0.0445904	-0.117934	0.0568574	0.969923	0.888755	1.0585	0.493431	SeqId_14618_26.PHENO1.glm.linear	2	67.2308	0.0183079	874.853	VOPP1
	IVW	-0.0154723	0.0226148	-0.0597966	0.0288519	0.984647	0.941956	1.02927	0.49387	SeqId_18342_2.PHENO1.glm.linear	3	156.544	0.0611609	875.631	PSAT1
	IVW	0.00815562	0.0119267	-0.0152204	0.0315316	1.00819	0.984895	1.03203	0.494096	SeqId_3283_21.PHENO1.glm.linear	10	209.744	0.225545	876.031	TGFBI
	IVW	0.016025	0.0234365	-0.0299096	0.0619596	1.01615	0.970533	1.06392	0.494125	SeqId_13095_51.PHENO1.glm.linear	5	108.478	0.0699916	876.084	REG1A
	IVW	-0.0352235	0.0516809	-0.136516	0.0660693	0.96539	0.872392	1.0683	0.495519	SeqId_9848_22.PHENO1.glm.linear	2	44.7364	0.0122574	878.556	CCNH
	IVW	0.0575697	0.0849153	-0.108861	0.224001	1.05926	0.896855	1.25107	0.497793	SeqId_14153_8.PHENO1.glm.linear	1	34.14	0.00471213	882.587	EFNA3
	IVW	0.0352523	0.0520321	-0.0667288	0.137233	1.03588	0.935449	1.1471	0.498082	SeqId_9383_24.PHENO1.glm.linear	2	83.437	0.0226212	883.099	CHI3L2
	IVW	0.0567368	0.0837544	-0.107419	0.220892	1.05838	0.89815	1.24719	0.49814	SeqId_2972_57.PHENO1.glm.linear	1	33.8995	0.00467909	883.202	BMP7
	IVW	0.0159676	0.0235879	-0.0302638	0.0621989	1.0161	0.97019	1.06417	0.498444	SeqId_13405_61.PHENO1.glm.linear	4	108.492	0.0567874	883.74	SPINK2
	IVW	-0.0383529	0.0567184	-0.149519	0.0728131	0.962373	0.861122	1.07553	0.498915	SeqId_13671_40.PHENO1.glm.linear	3	95.7267	0.0383102	884.576	ELANE
	IVW	-0.00892363	0.0132063	-0.0348076	0.0169603	0.991116	0.965791	1.0171	0.499226	SeqId_19556_12.PHENO1.glm.linear	10	157.325	0.179283	885.127	CR1
	IVW	-0.0783315	0.116031	-0.305748	0.149085	0.924658	0.736572	1.16077	0.499618	SeqId_16856_79.PHENO1.glm.linear	1	19.7827	0.0027359	885.823	MAPRE2
	IVW	-0.0103703	0.0154458	-0.0406434	0.0199029	0.989683	0.960171	1.0201	0.501966	SeqId_9449_150.PHENO1.glm.linear	4	322.968	0.151987	889.987	C4BPA
	IVW	-0.0153167	0.0228268	-0.0600564	0.029423	0.9848	0.941711	1.02986	0.502222	SeqId_7856_51.PHENO1.glm.linear	5	97.2255	0.0631899	890.44	FAM151A
	IVW	-0.0544458	0.0812852	-0.213762	0.10487	0.94701	0.807541	1.11057	0.502978	SeqId_17791_25.PHENO1.glm.linear	1	33.5531	0.0046315	891.78	HPCAL1
	IVW	0.0349631	0.0524447	-0.0678266	0.137753	1.03558	0.934423	1.14769	0.504985	SeqId_12522_6.PHENO1.glm.linear	1	86.1458	0.0118054	895.339	ANGPT1
	IVW	0.0388906	0.0583359	-0.0754457	0.153227	1.03966	0.92733	1.16559	0.504985	SeqId_2811_27.PHENO1.glm.linear	1	64.5634	0.00887401	895.339	RAD23B
	IVW	-0.00838291	0.012633	-0.0331432	0.0163774	0.991652	0.9674	1.01651	0.506965	SeqId_8099_42.PHENO1.glm.linear	9	205.976	0.204685	898.85	SPON2
	IVW	0.0441138	0.0665208	-0.0862646	0.174492	1.0451	0.917351	1.19064	0.507229	SeqId_15336_7.PHENO1.glm.linear	1	55.2564	0.00760453	899.318	SELM
	IVW	-0.0106383	0.0160473	-0.0420905	0.0208139	0.989418	0.958783	1.02103	0.507373	SeqId_18206_18.PHENO1.glm.linear	5	274.893	0.160166	899.572	ADH6
	IVW	-0.0512134	0.0772693	-0.202659	0.100232	0.950076	0.816557	1.10543	0.507465	SeqId_15540_6.PHENO1.glm.linear	1	37.2567	0.00514009	899.735	VIM
	IVW	0.0435597	0.0657356	-0.0852796	0.172399	1.04452	0.918256	1.18815	0.507554	SeqId_10521_10.PHENO1.glm.linear	1	55.3329	0.00761497	899.894	MXRA8
	IVW	-0.0161465	0.024386	-0.0639423	0.0316493	0.983983	0.938059	1.03216	0.507895	SeqId_18319_7.PHENO1.glm.linear	4	162.616	0.0827723	900.497	PDHX
	IVW	-0.0101463	0.0153431	-0.0402181	0.0199256	0.989905	0.96058	1.02013	0.508424	SeqId_4498_62.PHENO1.glm.linear	7	164.522	0.137813	901.436	NCAM1
	IVW	-0.0117194	0.0177327	-0.0464748	0.023036	0.988349	0.954589	1.0233	0.508681	SeqId_12560_9.PHENO1.glm.linear	5	232.199	0.138742	901.892	NT5C
	IVW	0.0226627	0.0342923	-0.044549	0.0898744	1.02292	0.956429	1.09404	0.508697	SeqId_10070_22.PHENO1.glm.linear	3	119.21	0.047264	901.919	PLCG2
	IVW	-0.0215459	0.0326927	-0.0856224	0.0425306	0.978685	0.917941	1.04345	0.509868	SeqId_11441_11.PHENO1.glm.linear	2	173.546	0.0459294	903.996	PYGL
	IVW	-0.017747	0.0269491	-0.0705663	0.0350723	0.98241	0.931866	1.03569	0.510193	SeqId_8394_56.PHENO1.glm.linear	1	342.039	0.0452849	904.573	RNASE2
	IVW	0.0163703	0.0249982	-0.0326253	0.065366	1.01651	0.967901	1.06755	0.512559	SeqId_4982_54.PHENO1.glm.linear	2	176.589	0.0466971	908.766	PI3
	IVW	-0.05213	0.0800134	-0.208953	0.104693	0.949205	0.811433	1.11037	0.514713	SeqId_11098_1.PHENO1.glm.linear	2	83.2164	0.0225628	912.587	PDXK
	IVW	0.0346678	0.0533351	-0.0698671	0.139203	1.03528	0.932518	1.14936	0.515692	SeqId_14098_28.PHENO1.glm.linear	1	79.1229	0.0108534	914.322	CARS
	IVW	0.0225668	0.0348344	-0.0457073	0.090841	1.02282	0.955322	1.09509	0.517094	SeqId_10451_11.PHENO1.glm.linear	2	128.054	0.0343028	916.807	NUCB1
	IVW	-0.0114876	0.017743	-0.0462633	0.023288	0.988578	0.954791	1.02356	0.517343	SeqId_3607_71.PHENO1.glm.linear	6	193.241	0.138599	917.249	DKK3
	IVW	-0.0131307	0.020296	-0.05291	0.0266486	0.986955	0.948465	1.02701	0.517656	SeqId_2652_15.PHENO1.glm.linear	5	120.72	0.0772793	917.805	PLAUR
	IVW	0.0255074	0.0395047	-0.0519203	0.102935	1.02584	0.949405	1.10842	0.518486	SeqId_3378_49.PHENO1.glm.linear	3	184.69	0.0713724	919.276	KLK7
	IVW	0.0232367	0.036024	-0.0473691	0.0938425	1.02351	0.953735	1.09839	0.518906	SeqId_6527_1.PHENO1.glm.linear	2	85.6574	0.0232093	920.02	TRIL
	IVW	-0.0313348	0.0486229	-0.126634	0.0639644	0.969151	0.881056	1.06605	0.519287	SeqId_17327_3.PHENO1.glm.linear	1	93.8964	0.0128539	920.696	CNPY3
	IVW	-0.0105267	0.0163375	-0.0425476	0.0214942	0.989529	0.958345	1.02173	0.519363	SeqId_3366_51.PHENO1.glm.linear	9	122.737	0.132966	920.831	ECM1
	IVW	0.00615037	0.00956295	-0.0125927	0.0248934	1.00617	0.987486	1.02521	0.520129	SeqId_2992_59.PHENO1.glm.linear	11	407.652	0.383749	922.189	IL17RA
	IVW	0.048323	0.0751691	-0.0990058	0.195652	1.04951	0.905737	1.2161	0.520317	SeqId_8859_51.PHENO1.glm.linear	1	36.9588	0.0050992	922.522	CA11
	IVW	-0.0150416	0.0234651	-0.0610323	0.0309491	0.985071	0.940793	1.03143	0.521509	SeqId_10924_258.PHENO1.glm.linear	2	232.5	0.0605863	924.636	CYB5D2
	IVW	-0.00643565	0.0100444	-0.0261223	0.0132511	0.993585	0.974216	1.01334	0.521705	SeqId_6364_7.PHENO1.glm.linear	12	789.74	0.568265	924.984	TAPBPL
	IVW	-0.0428207	0.0669965	-0.174131	0.08849	0.958083	0.840187	1.09252	0.522727	SeqId_2827_23.PHENO1.glm.linear	3	35.0825	0.0143894	926.794	CX3CL1
	IVW	0.0136765	0.0214262	-0.0283181	0.055671	1.01377	0.972079	1.05725	0.523274	SeqId_5698_60.PHENO1.glm.linear	9	273.478	0.25468	927.766	TNXB
	IVW	-0.0106762	0.0167308	-0.0434681	0.0221156	0.989381	0.957463	1.02236	0.523398	SeqId_4906_35.PHENO1.glm.linear	6	155.948	0.114926	927.984	F5
	IVW	-0.0147187	0.0231043	-0.0600024	0.0305649	0.985389	0.941762	1.03104	0.524089	SeqId_5353_89.PHENO1.glm.linear	5	199.794	0.121737	929.209	IL1RN
	IVW	-0.00583917	0.00916734	-0.0238068	0.0121285	0.994178	0.976474	1.0122	0.524155	SeqId_3617_80.PHENO1.glm.linear	10	473.605	0.396719	929.327	HGFAC
	IVW	0.0106997	0.01681	-0.0222473	0.0436466	1.01076	0.977998	1.04461	0.524446	SeqId_3212_30.PHENO1.glm.linear	10	241.352	0.251003	929.843	ASAH2
	IVW	0.0527064	0.0828243	-0.109626	0.215039	1.05412	0.896169	1.23991	0.524539	SeqId_18893_26.PHENO1.glm.linear	1	34.2894	0.00473265	930.008	GRB2
	IVW	-0.0418351	0.0657408	-0.170685	0.0870146	0.959028	0.843087	1.09091	0.524539	SeqId_5464_52.PHENO1.glm.linear	1	52.8232	0.0072721	930.008	GPR56
	IVW	-0.00941971	0.0148433	-0.0385121	0.0196727	0.990625	0.96222	1.01987	0.525684	SeqId_3320_49.PHENO1.glm.linear	6	192.344	0.138045	932.038	IGFBP7
	IVW	0.00640415	0.0101252	-0.0134408	0.0262491	1.00642	0.986649	1.0266	0.527062	SeqId_15388_24.PHENO1.glm.linear	13	295.193	0.34771	934.48	FCGR3A
	IVW	-0.0198817	0.0314514	-0.0815253	0.0417619	0.980315	0.921709	1.04265	0.527294	SeqId_13109_82.PHENO1.glm.linear	5	53.0679	0.0355096	934.893	NEGR1
	IVW	-0.0620374	0.0984041	-0.254906	0.130831	0.939848	0.774989	1.13978	0.52841	SeqId_3178_5.PHENO1.glm.linear	1	25.4179	0.00351249	936.871	CTSC
	IVW	-0.0437468	0.0694802	-0.179925	0.0924319	0.957196	0.835332	1.09684	0.528937	SeqId_4160_49.PHENO1.glm.linear	1	46.8908	0.00646066	937.805	MMP2
	IVW	-0.00561827	0.00893253	-0.0231257	0.0118892	0.994397	0.97714	1.01196	0.529371	SeqId_12727_7.PHENO1.glm.linear	13	359.657	0.393745	938.574	PTGFRN
	IVW	0.0175438	0.0279695	-0.0372755	0.0723631	1.0177	0.963411	1.07505	0.530498	SeqId_10419_1.PHENO1.glm.linear	3	97.885	0.0391401	940.572	SCARA5
	IVW	0.049411	0.0788983	-0.105227	0.204049	1.05065	0.90012	1.22636	0.531143	SeqId_17370_186.PHENO1.glm.linear	1	36.5991	0.00504983	941.716	ABHD10
	IVW	0.00760778	0.0121707	-0.0162463	0.0314619	1.00764	0.983885	1.03196	0.531911	SeqId_19523_215.PHENO1.glm.linear	9	224.39	0.218976	943.078	PARK7
	IVW	0.0252487	0.0403979	-0.0539298	0.104427	1.02557	0.947499	1.11007	0.531971	SeqId_2617_56.PHENO1.glm.linear	1	139.685	0.0190029	943.185	ERBB3
	IVW	0.0338326	0.0541733	-0.0723451	0.14001	1.03441	0.93021	1.15029	0.532282	SeqId_4930_21.PHENO1.glm.linear	2	40.7623	0.0111807	943.736	STC1
	IVW	0.00973327	0.0155992	-0.0208405	0.0403071	1.00978	0.979375	1.04113	0.532653	SeqId_11696_7.PHENO1.glm.linear	5	284.385	0.164786	944.394	CRABP2
	IVW	0.0683059	0.109525	-0.146359	0.282971	1.07069	0.863847	1.32707	0.532854	SeqId_12385_4.PHENO1.glm.linear	1	19.5552	0.00270452	944.749	CAPN3
	IVW	-0.0471098	0.0756978	-0.195475	0.101255	0.953983	0.822444	1.10656	0.533718	SeqId_12486_8.PHENO1.glm.linear	1	43.3277	0.00597267	946.282	GLRX2
	IVW	-0.0650183	0.104539	-0.269911	0.139875	0.93705	0.763447	1.15013	0.533974	SeqId_18191_23.PHENO1.glm.linear	1	21.901	0.00302798	946.736	RANBP1
	IVW	0.0601521	0.0968072	-0.129587	0.249891	1.062	0.878458	1.28389	0.534363	SeqId_16765_52.PHENO1.glm.linear	1	24.2607	0.00335312	947.426	PPBP
	IVW	0.03847	0.0623925	-0.0838171	0.160757	1.03922	0.919599	1.1744	0.537512	SeqId_11969_5.PHENO1.glm.linear	1	68.8372	0.00945586	953.008	S100A2
	IVW	-0.0061119	0.00992614	-0.0255668	0.013343	0.993907	0.974757	1.01343	0.538067	SeqId_16900_29.PHENO1.glm.linear	15	227.398	0.321547	953.993	MDGA1
	IVW	0.0536438	0.0871712	-0.117209	0.224496	1.05511	0.8894	1.25169	0.538301	SeqId_10737_96.PHENO1.glm.linear	1	29.0405	0.00401109	954.407	SERPINB1
	IVW	-0.0056947	0.00925416	-0.0238325	0.0124431	0.994321	0.976449	1.01252	0.538312	SeqId_5202_4.PHENO1.glm.linear	9	494.278	0.381797	954.428	PPID
	IVW	0.0295805	0.0480807	-0.064656	0.123817	1.03002	0.93739	1.13181	0.538406	SeqId_3191_50.PHENO1.glm.linear	2	57.6273	0.0157339	954.593	WFIKKN1
	IVW	-0.0661007	0.107455	-0.276708	0.144507	0.936037	0.758276	1.15547	0.538456	SeqId_13738_8.PHENO1.glm.linear	2	26.352	0.00725679	954.683	INHBA
	IVW	0.0176827	0.0288381	-0.0388389	0.0742043	1.01784	0.961906	1.07703	0.539763	SeqId_11387_3.PHENO1.glm.linear	4	89.5401	0.0473371	957	ATF6B
	IVW	-0.00743351	0.0121251	-0.0311984	0.0163314	0.992594	0.969283	1.01647	0.539833	SeqId_16825_20.PHENO1.glm.linear	14	200.225	0.280283	957.124	ATXN3
	IVW	0.0153643	0.0250841	-0.0337996	0.0645281	1.01548	0.966765	1.06666	0.540199	SeqId_16818_200.PHENO1.glm.linear	4	143.067	0.0735538	957.774	CDCP1
	IVW	0.0335326	0.0549658	-0.0741983	0.141263	1.0341	0.928488	1.15173	0.54182	SeqId_14114_18.PHENO1.glm.linear	1	295.026	0.0393052	960.647	PIANP
	IVW	-0.0295771	0.0484964	-0.124628	0.0654741	0.970856	0.882825	1.06767	0.54194	SeqId_16296_43.PHENO1.glm.linear	3	46.5833	0.0190168	960.86	LGR5
	IVW	-0.0134084	0.0220381	-0.0566024	0.0297856	0.986681	0.94497	1.03023	0.542911	SeqId_8958_51.PHENO1.glm.linear	7	94.2262	0.0838675	962.581	CHL1
	IVW	0.0473135	0.0778701	-0.105309	0.199936	1.04845	0.900046	1.22132	0.543456	SeqId_2614_28.PHENO1.glm.linear	1	37.2793	0.00514319	963.548	EFNA4
	IVW	0.0397339	0.0654055	-0.0884586	0.167926	1.04053	0.915341	1.18285	0.543519	SeqId_4878_3.PHENO1.glm.linear	2	217.319	0.0568554	963.659	F10
	IVW	-0.0367497	0.0604966	-0.155321	0.0818215	0.963917	0.85614	1.08526	0.543541	SeqId_5092_51.PHENO1.glm.linear	2	36.2917	0.00996672	963.699	JAG1
	IVW	0.00958697	0.0157836	-0.0213484	0.0405223	1.00963	0.978878	1.04135	0.543586	SeqId_11568_2.PHENO1.glm.linear	8	212.76	0.191114	963.778	FKBP1B
	IVW	0.0105482	0.0173819	-0.0235196	0.044616	1.0106	0.976755	1.04563	0.54395	SeqId_16613_3.PHENO1.glm.linear	6	143.935	0.10702	964.424	CDH17
	IVW	-0.00949083	0.01565	-0.0401643	0.0211826	0.990554	0.960632	1.02141	0.544221	SeqId_15452_5.PHENO1.glm.linear	6	201.161	0.143465	964.903	NT5E
	IVW	0.0279952	0.0462038	-0.0625626	0.118553	1.02839	0.939354	1.12587	0.544576	SeqId_17796_15.PHENO1.glm.linear	2	55.6215	0.0151945	965.534	IMPA1
	IVW	0.03377	0.0557396	-0.0754776	0.143018	1.03435	0.9273	1.15375	0.544612	SeqId_8250_2.PHENO1.glm.linear	2	64.8609	0.0176739	965.598	PTPRJ
	IVW	-0.0433232	0.07165	-0.183755	0.0971081	0.957602	0.83214	1.10198	0.545411	SeqId_16300_4.PHENO1.glm.linear	1	44.7845	0.00617224	967.013	TREM2
	IVW	0.0320635	0.0532747	-0.072353	0.13648	1.03258	0.930203	1.14623	0.547273	SeqId_7648_9.PHENO1.glm.linear	1	79.2234	0.0108671	970.315	MYBPC1
	IVW	0.011681	0.0194159	-0.0263735	0.0497354	1.01175	0.973971	1.05099	0.547429	SeqId_6375_75.PHENO1.glm.linear	4	166.529	0.0845957	970.591	XXYLT1
	IVW	0.00903094	0.0150353	-0.0204378	0.0384997	1.00907	0.97977	1.03925	0.548075	SeqId_3593_72.PHENO1.glm.linear	7	175.142	0.145415	971.737	CASP3
	IVW	0.0177867	0.0296277	-0.0402824	0.0758558	1.01795	0.960518	1.07881	0.548279	SeqId_7266_4.PHENO1.glm.linear	3	88.2817	0.0354362	972.099	SERPINA9
	IVW	0.0321465	0.0535775	-0.0728635	0.137157	1.03267	0.929728	1.14701	0.548506	SeqId_17514_48.PHENO1.glm.linear	1	78.656	0.0107901	972.502	RAB21
	IVW	0.0201417	0.0335749	-0.0456639	0.0859473	1.02035	0.955363	1.08975	0.548571	SeqId_2201_17.PHENO1.glm.linear	2	157.294	0.0418079	972.616	COL18A1
	IVW	-0.0243437	0.040581	-0.103881	0.0551936	0.97595	0.901333	1.05675	0.548587	SeqId_10722_13.PHENO1.glm.linear	2	68.0092	0.0185159	972.645	SYK
	IVW	-0.0137835	0.0230541	-0.0589687	0.0314016	0.986311	0.942736	1.0319	0.549921	SeqId_14208_3.PHENO1.glm.linear	5	226.716	0.135912	975.01	RBP7
	IVW	0.00960592	0.0160705	-0.0218917	0.0411035	1.00965	0.978346	1.04196	0.550016	SeqId_15576_158.PHENO1.glm.linear	6	181.232	0.131116	975.178	RNASE3
	IVW	0.0553806	0.0927458	-0.126398	0.237159	1.05694	0.881264	1.26764	0.550426	SeqId_18184_28.PHENO1.glm.linear	1	28.8812	0.00398918	975.905	GMPS
	IVW	-0.0132476	0.0221954	-0.0567498	0.0302546	0.98684	0.94483	1.03072	0.5506	SeqId_7059_14.PHENO1.glm.linear	8	87.0505	0.0881479	976.214	LILRA6
	IVW	0.0164355	0.0276173	-0.0376935	0.0705645	1.01657	0.963008	1.07311	0.551767	SeqId_11333_82.PHENO1.glm.linear	7	76.6253	0.069287	978.283	ARHGAP25
	IVW	0.0150255	0.0252497	-0.0344629	0.0645139	1.01514	0.966124	1.06664	0.551791	SeqId_17765_3.PHENO1.glm.linear	4	127.484	0.0660717	978.326	SNUPN
	IVW	-0.0318359	0.0535114	-0.136716	0.0730446	0.968666	0.872218	1.07578	0.551886	SeqId_12646_2.PHENO1.glm.linear	1	78.7534	0.0108033	978.493	RPE
	IVW	-0.0601837	0.101178	-0.25849	0.138122	0.941592	0.772217	1.14812	0.551959	SeqId_3797_1.PHENO1.glm.linear	1	21.2485	0.00293803	978.623	CDH2
	IVW	0.0127686	0.0214667	-0.0293053	0.0548426	1.01285	0.97112	1.05637	0.55197	SeqId_18832_65.PHENO1.glm.linear	4	169.447	0.0859504	978.643	SAA2
	IVW	-0.00626856	0.0105449	-0.0269362	0.0143991	0.993751	0.973423	1.0145	0.552202	SeqId_2774_10.PHENO1.glm.linear	7	417.988	0.288811	979.055	IL16
	IVW	-0.0110697	0.0186429	-0.0476092	0.0254697	0.988991	0.953506	1.0258	0.552662	SeqId_10565_19.PHENO1.glm.linear	6	127.506	0.0959771	979.87	SLITRK3
	IVW	0.0512726	0.0865225	-0.118308	0.220854	1.05261	0.888422	1.24714	0.553454	SeqId_6593_5.PHENO1.glm.linear	1	30.2284	0.00417449	981.274	GALNT3
	IVW	0.0149459	0.0252419	-0.0345273	0.064419	1.01506	0.966062	1.06654	0.55378	SeqId_12370_30.PHENO1.glm.linear	1	347.754	0.0460068	981.852	APOF
	IVW	-0.0233531	0.0394944	-0.100761	0.0540545	0.976917	0.904149	1.05554	0.554318	SeqId_3009_3.PHENO1.glm.linear	4	39.7873	0.0216026	982.806	TGFBR3
	IVW	0.0353775	0.0599252	-0.0820737	0.152829	1.03601	0.921204	1.16513	0.554948	SeqId_15417_3.PHENO1.glm.linear	1	60.6166	0.00833606	983.923	SERPINB5
	IVW	-0.0272542	0.0463336	-0.118066	0.0635579	0.973114	0.888637	1.06562	0.556387	SeqId_5691_2.PHENO1.glm.linear	3	37.4523	0.0153464	986.474	CRISPLD2
	IVW	-0.0205338	0.0349211	-0.0889778	0.0479103	0.979676	0.914866	1.04908	0.556529	SeqId_2851_63.PHENO1.glm.linear	5	51.1088	0.0342436	986.726	C5
	IVW	-0.0075351	0.012819	-0.0326598	0.0175896	0.992493	0.967868	1.01775	0.55666	SeqId_18289_16.PHENO1.glm.linear	6	511.454	0.298667	986.958	CCL15
	IVW	0.0274455	0.0467099	-0.0641042	0.118995	1.02783	0.937907	1.12636	0.556818	SeqId_4500_50.PHENO1.glm.linear	3	257.361	0.0967392	987.239	CLEC11A
	IVW	-0.00675927	0.0115088	-0.0293162	0.0157976	0.993264	0.971109	1.01592	0.556995	SeqId_15503_20.PHENO1.glm.linear	14	248.122	0.325506	987.552	LEFTY2
	IVW	-0.0906196	0.154303	-0.393048	0.211809	0.913365	0.674996	1.23591	0.557013	SeqId_3396_54.PHENO1.glm.linear	2	30.081	0.00827521	987.584	REN
	IVW	-0.00842279	0.014346	-0.0365405	0.0196949	0.991613	0.964119	1.01989	0.557125	SeqId_16057_6.PHENO1.glm.linear	12	232.237	0.279051	987.783	IGF2R
	IVW	-0.0213815	0.0364449	-0.0928123	0.0500493	0.978845	0.911365	1.05132	0.557419	SeqId_17391_10.PHENO1.glm.linear	3	117.689	0.046689	988.303	RBM17
	IVW	0.00465242	0.00793109	-0.0108922	0.0201971	1.00466	0.989167	1.0204	0.557469	SeqId_5593_11.PHENO1.glm.linear	21	569.905	0.624668	988.392	PDIA5
	IVW	-0.0391584	0.0668007	-0.170085	0.0917686	0.961598	0.843593	1.09611	0.557743	SeqId_5350_14.PHENO1.glm.linear	2	26.1179	0.00719281	988.878	GPC6
	IVW	0.0186183	0.0317982	-0.043705	0.0809416	1.01879	0.957236	1.08431	0.558202	SeqId_3213_65.PHENO1.glm.linear	4	63.9516	0.0342729	989.692	NID1
	IVW	0.0110342	0.0188719	-0.025954	0.0480224	1.0111	0.97438	1.04919	0.558757	SeqId_4188_1.PHENO1.glm.linear	9	124.769	0.13487	990.675	AKR7A2
	IVW	0.0387429	0.06631	-0.0912223	0.168708	1.0395	0.912815	1.18377	0.559039	SeqId_11177_16.PHENO1.glm.linear	1	52.4257	0.00721777	991.176	KRT5
	IVW	0.0569008	0.0974419	-0.134082	0.247884	1.05855	0.874518	1.28131	0.559257	SeqId_9843_5.PHENO1.glm.linear	2	51.2062	0.0140053	991.563	ACTN1
	IVW	0.0633206	0.108453	-0.149244	0.275885	1.06537	0.861359	1.3177	0.559321	SeqId_15627_83.PHENO1.glm.linear	1	21.9104	0.00302927	991.675	AKT1
	IVW	-0.0153533	0.0263401	-0.0669791	0.0362724	0.984764	0.935215	1.03694	0.559969	SeqId_6626_81.PHENO1.glm.linear	2	168.285	0.044599	992.826	CHST12
	IVW	0.0217095	0.0372574	-0.0513137	0.0947326	1.02195	0.949981	1.09936	0.560103	SeqId_13615_60.PHENO1.glm.linear	4	57.5694	0.0309585	993.062	NCK2
	IVW	-0.0199495	0.0342973	-0.087171	0.047272	0.980248	0.91652	1.04841	0.560792	SeqId_2993_1.PHENO1.glm.linear	3	124.194	0.0491432	994.285	IL18RAP
	IVW	-0.015843	0.0273875	-0.0695215	0.0378355	0.984282	0.93284	1.03856	0.562943	SeqId_16773_29.PHENO1.glm.linear	3	111.989	0.0445287	998.098	SCUBE3
	IVW	-0.071029	0.123256	-0.312607	0.170549	0.931435	0.731538	1.18596	0.564432	SeqId_9265_10.PHENO1.glm.linear	1	31.7111	0.00437835	1000.74	GLIPR1
	IVW	0.023663	0.0411531	-0.0569956	0.104322	1.02395	0.944598	1.10996	0.565291	SeqId_19233_75.PHENO1.glm.linear	1	135.703	0.0184713	1002.26	ATOX1
	IVW	0.0548318	0.0954463	-0.13224	0.241903	1.05636	0.876131	1.27367	0.565644	SeqId_2743_5.PHENO1.glm.linear	2	48.1243	0.0131735	1002.89	SHH
	IVW	-0.0181449	0.0315856	-0.0800515	0.0437617	0.982019	0.923069	1.04473	0.565651	SeqId_12714_38.PHENO1.glm.linear	1	243.438	0.0326568	1002.9	AP1G2
	IVW	0.0454555	0.0793668	-0.110101	0.201012	1.0465	0.895744	1.22264	0.566829	SeqId_11955_1.PHENO1.glm.linear	1	33.1934	0.00458206	1004.99	ARHGAP1
	IVW	-0.0157918	0.0276238	-0.0699335	0.03835	0.984332	0.932456	1.03909	0.567544	SeqId_5012_67.PHENO1.glm.linear	2	145.446	0.038781	1006.26	AK1
	IVW	0.0393145	0.0689239	-0.0957739	0.174403	1.0401	0.908669	1.19054	0.568404	SeqId_3077_66.PHENO1.glm.linear	2	201.644	0.0529716	1007.78	F10
	IVW	-0.0110039	0.019332	-0.048894	0.0268861	0.989056	0.952282	1.02725	0.569215	SeqId_8346_9.PHENO1.glm.linear	5	176.692	0.109198	1009.22	DPP7
	IVW	-0.0253	0.0444925	-0.112504	0.0619038	0.975017	0.893594	1.06386	0.569604	SeqId_12508_9.PHENO1.glm.linear	2	105.078	0.0283224	1009.91	VPS24
	IVW	0.0268604	0.0472401	-0.0657284	0.119449	1.02722	0.936385	1.12688	0.569632	SeqId_4563_61.PHENO1.glm.linear	2	53.2835	0.0145652	1009.96	PLCG1
	IVW	0.0377015	0.0663547	-0.0923512	0.167754	1.03842	0.911785	1.18265	0.569912	SeqId_6461_54.PHENO1.glm.linear	1	48.1183	0.00662868	1010.45	APOC3
	IVW	0.00506711	0.00892852	-0.0124325	0.0225667	1.00508	0.987644	1.02282	0.570362	SeqId_7628_40.PHENO1.glm.linear	14	370.362	0.418722	1011.25	CRELD1
	IVW	0.0382627	0.0674305	-0.0938986	0.170424	1.039	0.910375	1.18581	0.570416	SeqId_6986_17.PHENO1.glm.linear	3	48.4704	0.019772	1011.35	HS3ST3B1
	IVW	0.00596493	0.0105238	-0.0146613	0.0265911	1.00598	0.985446	1.02695	0.570846	SeqId_15441_6.PHENO1.glm.linear	8	344.252	0.276563	1012.11	GM2A
	IVW	0.00749046	0.0132228	-0.0184258	0.0334067	1.00752	0.981743	1.03397	0.571068	SeqId_15525_294.PHENO1.glm.linear	7	234.198	0.185359	1012.5	ADH1C
	IVW	-0.0129822	0.0229876	-0.058037	0.0320727	0.987102	0.943615	1.03259	0.572245	SeqId_6373_54.PHENO1.glm.linear	5	195.976	0.119689	1014.59	DLK1
	IVW	0.0250104	0.0442955	-0.0618072	0.111828	1.02533	0.940064	1.11832	0.572328	SeqId_12338_27.PHENO1.glm.linear	3	59.6763	0.0242323	1014.74	EGFLAM
	IVW	-0.0628101	0.111295	-0.280944	0.155324	0.939122	0.75507	1.16804	0.572512	SeqId_10612_18.PHENO1.glm.linear	1	24.0379	0.00332243	1015.06	PLOD3
	IVW	-0.0534999	0.0948407	-0.239384	0.132384	0.947906	0.787112	1.14155	0.572684	SeqId_19136_22.PHENO1.glm.linear	1	24.4251	0.00337577	1015.37	ALDH6A1
	IVW	0.0226796	0.040367	-0.0564381	0.101797	1.02294	0.945125	1.10716	0.574227	SeqId_5061_27.PHENO1.glm.linear	2	68.0728	0.0185329	1018.1	ICOSLG
	IVW	-0.0130538	0.0232798	-0.0586814	0.0325739	0.987031	0.943007	1.03311	0.57498	SeqId_6496_60.PHENO1.glm.linear	5	190.86	0.11693	1019.44	DLK1
	IVW	-0.0130784	0.0233283	-0.058801	0.0326442	0.987007	0.942894	1.03318	0.575054	SeqId_17755_5.PHENO1.glm.linear	8	127.357	0.123906	1019.57	UGDH
	IVW	-0.00813798	0.014521	-0.0365986	0.0203227	0.991895	0.964063	1.02053	0.575188	SeqId_8229_1.PHENO1.glm.linear	7	193.896	0.158518	1019.81	GXYLT1
	IVW	0.0203291	0.0363855	-0.0509852	0.0916433	1.02054	0.950293	1.09597	0.576357	SeqId_2974_61.PHENO1.glm.linear	9	77.944	0.0887465	1021.88	CNTN1
	IVW	0.0360574	0.0645804	-0.0905178	0.162633	1.03672	0.913458	1.1766	0.576617	SeqId_13998_26.PHENO1.glm.linear	1	55.2649	0.00760569	1022.34	ADSSL1
	IVW	-0.0456334	0.0817787	-0.205917	0.11465	0.955392	0.813901	1.12148	0.576837	SeqId_10917_40.PHENO1.glm.linear	1	37.4604	0.00516805	1022.73	GNGT2
	IVW	-0.00874153	0.0156868	-0.0394872	0.0220041	0.991297	0.961282	1.02225	0.577355	SeqId_9077_10.PHENO1.glm.linear	10	108.311	0.13073	1023.65	MAN1A2
	IVW	0.00970583	0.0174194	-0.0244356	0.0438473	1.00975	0.975861	1.04482	0.577402	SeqId_11152_46.PHENO1.glm.linear	4	211.567	0.105071	1023.73	KLK13
	IVW	0.0552512	0.099201	-0.139179	0.249682	1.05681	0.870072	1.28362	0.577553	SeqId_2760_2.PHENO1.glm.linear	1	22.8863	0.00316376	1024	FAM107A
	IVW	0.0173805	0.0312359	-0.0438408	0.0786018	1.01753	0.957106	1.08177	0.577919	SeqId_9369_174.PHENO1.glm.linear	5	80.8514	0.053113	1024.65	LRRC4C
	IVW	-0.0214724	0.0386504	-0.0972258	0.0542809	0.978756	0.907351	1.05578	0.578515	SeqId_18934_50.PHENO1.glm.linear	1	151.5	0.0205772	1025.71	TGM2
	IVW	-0.0680032	0.122759	-0.308606	0.1726	0.934257	0.73447	1.18839	0.579608	SeqId_11162_37.PHENO1.glm.linear	1	19.9973	0.00276549	1027.65	EQTN
	IVW	-0.0076648	0.013839	-0.0347888	0.0194592	0.992364	0.965809	1.01965	0.579679	SeqId_15516_12.PHENO1.glm.linear	10	383.097	0.347229	1027.77	SAA4
	IVW	0.0219896	0.0397401	-0.0558997	0.0998788	1.02223	0.945634	1.10504	0.580035	SeqId_12703_6.PHENO1.glm.linear	2	83.3952	0.0226102	1028.4	NEK7
	IVW	0.0384683	0.0697238	-0.0981879	0.175125	1.03922	0.906479	1.19139	0.581137	SeqId_15513_108.PHENO1.glm.linear	1	46.9284	0.0064658	1030.36	PRSS8
	IVW	-0.0315536	0.0572368	-0.143736	0.0806284	0.968939	0.866117	1.08397	0.58144	SeqId_11449_22.PHENO1.glm.linear	1	67.4243	0.00926359	1030.89	LRTM1
	IVW	-0.0499513	0.0906094	-0.227542	0.12764	0.951276	0.796489	1.13614	0.58144	SeqId_9368_64.PHENO1.glm.linear	1	26.5359	0.00366642	1030.89	CAPZA1
	IVW	0.0169188	0.030721	-0.0432932	0.0771309	1.01706	0.957631	1.08018	0.581822	SeqId_12387_7.PHENO1.glm.linear	1	252.606	0.033845	1031.57	PDLIM4
	IVW	-0.0401506	0.0731633	-0.183548	0.103247	0.960645	0.832312	1.10877	0.583156	SeqId_7140_1.PHENO1.glm.linear	1	43.1042	0.00594204	1033.94	CELA2A
	IVW	-0.00695025	0.0126774	-0.0317975	0.017897	0.993074	0.968703	1.01806	0.583528	SeqId_9754_33.PHENO1.glm.linear	9	416.036	0.342031	1034.59	NQO2
	IVW	-0.042909	0.0785144	-0.196795	0.110976	0.957999	0.821359	1.11737	0.584714	SeqId_14094_29.PHENO1.glm.linear	1	36.0385	0.00497286	1036.7	HBEGF
	IVW	0.00615288	0.0112614	-0.015919	0.0282248	1.00617	0.984207	1.02863	0.584812	SeqId_2705_5.PHENO1.glm.linear	6	463.617	0.278513	1036.87	CCL25
	IVW	0.0500875	0.0918688	-0.129972	0.230147	1.05136	0.87812	1.25879	0.585611	SeqId_10938_13.PHENO1.glm.linear	2	72.2034	0.0196354	1038.29	CD58
	IVW	-0.0163801	0.0301542	-0.0754813	0.0427211	0.983753	0.927297	1.04365	0.586985	SeqId_16915_153.PHENO1.glm.linear	1	256.906	0.0344013	1040.72	SEMA4A
	IVW	-0.00996042	0.0183403	-0.0459068	0.0259859	0.990089	0.955131	1.02633	0.587068	SeqId_7970_315.PHENO1.glm.linear	5	145.188	0.0915097	1040.87	ART3
	IVW	-0.0562081	0.103673	-0.259403	0.146987	0.945342	0.771512	1.15834	0.587702	SeqId_7738_299.PHENO1.glm.linear	1	20.9535	0.00289735	1042	STX2
	IVW	0.00828948	0.0153105	-0.0217185	0.0382975	1.00832	0.978516	1.03904	0.588215	SeqId_8225_86.PHENO1.glm.linear	4	267.133	0.129104	1042.9	EPHB2
	IVW	-0.033611	0.0620948	-0.155315	0.0880926	0.966948	0.856146	1.09209	0.588312	SeqId_19367_34.PHENO1.glm.linear	1	60.9858	0.00838641	1043.08	DCI
	IVW	0.00907079	0.0167842	-0.0238257	0.0419673	1.00911	0.976456	1.04286	0.588897	SeqId_9231_23.PHENO1.glm.linear	8	118.548	0.116332	1044.11	IMPAD1
	IVW	0.00963112	0.0178279	-0.0253109	0.0445731	1.00968	0.975007	1.04558	0.58904	SeqId_5728_60.PHENO1.glm.linear	5	159.364	0.0995549	1044.37	FCRL1
	IVW	0.0402572	0.0745942	-0.105945	0.186459	1.04108	0.899474	1.20498	0.589416	SeqId_8358_30.PHENO1.glm.linear	1	42.8994	0.00591398	1045.03	PRDX3
	IVW	0.013124	0.0243232	-0.0345486	0.0607966	1.01321	0.966041	1.06268	0.589496	SeqId_5727_35.PHENO1.glm.linear	3	128.753	0.0508554	1045.18	B3GALTL
	IVW	0.0207361	0.038547	-0.0548147	0.096287	1.02095	0.946661	1.10108	0.590616	SeqId_5456_59.PHENO1.glm.linear	3	106.934	0.0426044	1047.16	CNDP1
	IVW	-0.0172504	0.0321653	-0.0802931	0.0457924	0.982898	0.922846	1.04686	0.591748	SeqId_8476_11.PHENO1.glm.linear	2	117.628	0.0315981	1049.17	CHGA
	IVW	-0.010553	0.0196884	-0.0491415	0.0280356	0.989503	0.952046	1.02843	0.591959	SeqId_9557_5.PHENO1.glm.linear	1	661.077	0.0839774	1049.54	MANSC1
	IVW	-0.0127743	0.0238581	-0.0595353	0.0339868	0.987307	0.942202	1.03457	0.592355	SeqId_13427_66.PHENO1.glm.linear	4	116.784	0.0608634	1050.25	MAN1C1
	IVW	0.0497585	0.0931649	-0.132841	0.232358	1.05102	0.875604	1.26157	0.593279	SeqId_19376_74.PHENO1.glm.linear	1	25.8257	0.00356865	1051.88	NNMT
	IVW	0.0335466	0.0628155	-0.0895695	0.156663	1.03412	0.914325	1.1696	0.593307	SeqId_13719_19.PHENO1.glm.linear	2	34.6817	0.00952877	1051.93	PAK4
	IVW	0.0238341	0.0448308	-0.0640327	0.111701	1.02412	0.937974	1.11818	0.594971	SeqId_7769_29.PHENO1.glm.linear	1	113.242	0.0154613	1054.88	SH3BP2
	IVW	-0.0222262	0.041846	-0.104243	0.0597904	0.978019	0.901007	1.06161	0.59532	SeqId_5888_29.PHENO1.glm.linear	2	76.3557	0.0207412	1055.5	EIF5A
	IVW	0.034621	0.0652163	-0.0932007	0.162443	1.03523	0.911011	1.17638	0.595513	SeqId_15460_9.PHENO1.glm.linear	1	53.547	0.007371	1055.84	DPP4
	IVW	-0.0525588	0.099145	-0.246879	0.141762	0.948799	0.781235	1.1523	0.596028	SeqId_9092_33.PHENO1.glm.linear	1	21.8593	0.00302222	1056.76	ANGPTL1
	IVW	0.0371633	0.0702668	-0.100557	0.174884	1.03786	0.904333	1.19111	0.596883	SeqId_19518_12.PHENO1.glm.linear	2	52.417	0.0143317	1058.27	HK3
	IVW	0.0113585	0.0214802	-0.030742	0.053459	1.01142	0.969726	1.05491	0.596953	SeqId_3363_31.PHENO1.glm.linear	3	192.053	0.0740075	1058.4	CSK
	IVW	-0.00911957	0.0172556	-0.0429399	0.0247008	0.990922	0.957969	1.02501	0.597153	SeqId_12432_23.PHENO1.glm.linear	2	436.291	0.107958	1058.75	CACYBP
	IVW	0.0188551	0.0357043	-0.051124	0.0888341	1.01903	0.950161	1.0929	0.597437	SeqId_4992_49.PHENO1.glm.linear	1	185.951	0.0251389	1059.26	GRN
	IVW	0.00946247	0.0179485	-0.025716	0.0446409	1.00951	0.974612	1.04565	0.598054	SeqId_9884_8.PHENO1.glm.linear	2	443.21	0.109483	1060.35	PPIL1
	IVW	-0.00954826	0.0181428	-0.0451074	0.0260109	0.990497	0.955895	1.02635	0.59869	SeqId_7161_25.PHENO1.glm.linear	6	299.58	0.199643	1061.48	H6PD
	IVW	-0.0534578	0.1017	-0.252787	0.145871	0.947946	0.776634	1.15705	0.599138	SeqId_11105_171.PHENO1.glm.linear	1	21.2709	0.00294111	1062.27	ENO1
	IVW	-0.022811	0.0434144	-0.107902	0.0622797	0.977447	0.897716	1.06426	0.599289	SeqId_6955_68.PHENO1.glm.linear	1	142.791	0.0194173	1062.54	SNX1
	IVW	0.0367512	0.0700837	-0.10061	0.174113	1.03743	0.904285	1.19019	0.600007	SeqId_7753_21.PHENO1.glm.linear	1	44.5829	0.00614464	1063.81	HTATIP2
	IVW	0.00940826	0.0179566	-0.025786	0.0446025	1.00945	0.974544	1.04561	0.600317	SeqId_4455_89.PHENO1.glm.linear	4	200.171	0.0999771	1064.36	MFGE8
	IVW	0.0102736	0.0196296	-0.0281998	0.048747	1.01033	0.972194	1.04995	0.600715	SeqId_2994_71.PHENO1.glm.linear	6	112.672	0.0857687	1065.07	IL1RL2
	IVW	0.012112	0.0232215	-0.0334013	0.0576253	1.01219	0.96715	1.05932	0.60196	SeqId_7980_72.PHENO1.glm.linear	6	73.4636	0.0576428	1067.28	B3GNT2
	IVW	-0.00455427	0.00873751	-0.0216795	0.0125709	0.995456	0.978554	1.01265	0.602205	SeqId_15472_16.PHENO1.glm.linear	11	479.384	0.422729	1067.71	LRP11
	IVW	0.00551795	0.0106126	-0.0152824	0.0263183	1.00553	0.984834	1.02667	0.603104	SeqId_5069_9.PHENO1.glm.linear	11	250.439	0.276705	1069.3	CD55
	IVW	-0.0320487	0.0617441	-0.153065	0.0889675	0.968459	0.858074	1.09305	0.603721	SeqId_13113_7.PHENO1.glm.linear	2	29.1922	0.00803266	1070.4	SPP1
	IVW	-0.0545546	0.105502	-0.261335	0.152226	0.946907	0.770023	1.16442	0.605091	SeqId_18185_118.PHENO1.glm.linear	1	24.3685	0.00336797	1072.83	ALDOB
	IVW	0.00916402	0.0177478	-0.0256211	0.0439491	1.00921	0.974704	1.04493	0.605613	SeqId_12469_19.PHENO1.glm.linear	4	262.056	0.126962	1073.75	MAPRE1
	IVW	-0.0328456	0.0636579	-0.157613	0.0919216	0.967688	0.85418	1.09628	0.605875	SeqId_9877_28.PHENO1.glm.linear	1	89.6347	0.0122777	1074.22	CRKL
	IVW	-0.031537	0.061129	-0.151348	0.0882736	0.968955	0.859549	1.09229	0.605918	SeqId_10558_26.PHENO1.glm.linear	3	43.1552	0.0176421	1074.29	PCDH9
	IVW	0.0200172	0.0388455	-0.0561186	0.096153	1.02022	0.945427	1.10093	0.606341	SeqId_9715_15.PHENO1.glm.linear	2	84.4556	0.0228911	1075.04	IGSF3
	IVW	0.0296479	0.0575466	-0.0831413	0.142437	1.03009	0.920221	1.15308	0.606414	SeqId_13632_10.PHENO1.glm.linear	2	33.5683	0.00922568	1075.17	ZYX
	IVW	-0.0377786	0.0736683	-0.182166	0.106609	0.962926	0.833463	1.1125	0.608077	SeqId_16070_7.PHENO1.glm.linear	1	40.386	0.00556942	1078.12	WIF1
	IVW	-0.0138141	0.0269645	-0.0666635	0.0390353	0.986281	0.93551	1.03981	0.608437	SeqId_5657_28.PHENO1.glm.linear	4	156.18	0.0797578	1078.76	ST3GAL1
	IVW	-0.0326477	0.0637856	-0.157665	0.0923699	0.96788	0.854136	1.09677	0.608767	SeqId_17672_184.PHENO1.glm.linear	1	42.7462	0.00589298	1079.34	GIF
	IVW	-0.0483314	0.0945615	-0.233668	0.137006	0.952818	0.791624	1.14683	0.609273	SeqId_5005_4.PHENO1.glm.linear	1	25.4676	0.00351935	1080.24	MAPK12
	IVW	0.0385432	0.0754463	-0.109329	0.186415	1.0393	0.896436	1.20492	0.609442	SeqId_9790_28.PHENO1.glm.linear	1	42.063	0.00579934	1080.54	BRSK2
	IVW	0.0364622	0.0716065	-0.103884	0.176808	1.03714	0.90133	1.1934	0.61061	SeqId_2666_53.PHENO1.glm.linear	1	46.0386	0.00634399	1082.61	DCN
	IVW	-0.0114266	0.0225215	-0.0555679	0.0327148	0.988638	0.945948	1.03326	0.6119	SeqId_9484_75.PHENO1.glm.linear	6	114.753	0.0872145	1084.9	DSG2
	IVW	-0.0119376	0.0235506	-0.058096	0.0342207	0.988133	0.943559	1.03481	0.61223	SeqId_13242_134.PHENO1.glm.linear	5	128.05	0.0815893	1085.48	SHANK3
	IVW	0.0235417	0.0465824	-0.0677583	0.114842	1.02382	0.934486	1.1217	0.613295	SeqId_17704_74.PHENO1.glm.linear	1	101.947	0.0139406	1087.37	HSPH1
	IVW	0.0135736	0.0268641	-0.0390791	0.0662262	1.01367	0.961675	1.06847	0.613371	SeqId_9595_11.PHENO1.glm.linear	6	169.071	0.123403	1087.51	B4GALT2
	IVW	-0.0459141	0.0909933	-0.224258	0.13243	0.955124	0.799109	1.1416	0.613849	SeqId_10809_14.PHENO1.glm.linear	1	27.5943	0.0038121	1088.35	KLRB1
	IVW	0.00686389	0.0136042	-0.0197998	0.0335276	1.00689	0.980395	1.0341	0.61388	SeqId_15370_5.PHENO1.glm.linear	3	511.918	0.17562	1088.41	BOLA1
	IVW	-0.0309175	0.0614423	-0.151342	0.0895073	0.969556	0.859553	1.09364	0.614827	SeqId_5651_50.PHENO1.glm.linear	2	46.3593	0.0126964	1090.09	PSG7
	IVW	-0.00693884	0.0137914	-0.0339696	0.0200919	0.993085	0.966601	1.0203	0.614875	SeqId_15435_4.PHENO1.glm.linear	6	236.346	0.164432	1090.17	PNP
	IVW	-0.022893	0.0455708	-0.11221	0.0664242	0.977367	0.893856	1.06868	0.615414	SeqId_7849_3.PHENO1.glm.linear	5	102.486	0.0663816	1091.13	QPCT
	IVW	-0.0430802	0.0861603	-0.211951	0.125791	0.957835	0.809004	1.13405	0.617075	SeqId_9015_1.PHENO1.glm.linear	1	31.2281	0.00431195	1094.07	PRG3
	IVW	0.0254365	0.0510385	-0.0745972	0.12547	1.02576	0.928117	1.13368	0.618218	SeqId_2602_2.PHENO1.glm.linear	3	71.6031	0.0289352	1096.1	ANGPT2
	IVW	-0.0066952	0.0134412	-0.0330394	0.0196491	0.993327	0.9675	1.01984	0.618406	SeqId_8245_27.PHENO1.glm.linear	10	408.766	0.362071	1096.43	ICAM5
	IVW	-0.0129996	0.0261976	-0.064346	0.0383467	0.987084	0.93768	1.03909	0.619743	SeqId_15316_262.PHENO1.glm.linear	4	118.606	0.0617544	1098.8	TXNL4B
	IVW	-0.00780234	0.0157569	-0.0386853	0.0230806	0.992228	0.962053	1.02335	0.62048	SeqId_9839_148.PHENO1.glm.linear	6	186.337	0.134312	1100.11	TIRAP
	IVW	-0.0109524	0.0221227	-0.0543121	0.0324073	0.989107	0.947136	1.03294	0.620547	SeqId_17722_5.PHENO1.glm.linear	4	163.611	0.0832365	1100.23	FKBP4
	IVW	-0.0155628	0.0315133	-0.0773276	0.0462021	0.984558	0.925587	1.04729	0.621413	SeqId_13682_47.PHENO1.glm.linear	4	66.2301	0.0354507	1101.77	CSF1R
	IVW	0.0458125	0.0927702	-0.136014	0.227639	1.04688	0.872831	1.25563	0.621428	SeqId_8068_43.PHENO1.glm.linear	1	25.8267	0.00356879	1101.79	KIAA1161
	IVW	0.0189793	0.0384453	-0.056372	0.0943306	1.01916	0.945187	1.09892	0.621539	SeqId_13931_22.PHENO1.glm.linear	1	152.552	0.0207171	1101.99	PSMD9
	IVW	0.010412	0.0211141	-0.0309709	0.0517949	1.01047	0.969504	1.05316	0.621922	SeqId_8296_117.PHENO1.glm.linear	6	219.987	0.154813	1102.67	KDELC2
	IVW	0.0238772	0.0485673	-0.071313	0.119067	1.02416	0.93117	1.12645	0.622981	SeqId_6627_25.PHENO1.glm.linear	2	121.525	0.0326108	1104.54	PNLIPRP1
	IVW	-0.0119841	0.0244276	-0.0598614	0.0358931	0.988087	0.941895	1.03655	0.623711	SeqId_4125_52.PHENO1.glm.linear	2	199.961	0.0525528	1105.84	AGER
	IVW	-0.00574757	0.0117155	-0.0287095	0.0172143	0.994269	0.971699	1.01736	0.623711	SeqId_9282_12.PHENO1.glm.linear	8	290.422	0.243863	1105.84	CRISP2
	IVW	-0.0222239	0.0454631	-0.11133	0.0668822	0.978021	0.894643	1.06917	0.624959	SeqId_19602_36.PHENO1.glm.linear	2	58.2725	0.0159072	1108.05	JUND
	IVW	-0.0538568	0.110219	-0.269881	0.162168	0.947568	0.76347	1.17606	0.625099	SeqId_3343_1.PHENO1.glm.linear	1	21.5023	0.00297301	1108.3	ACY1
	IVW	0.00706872	0.0144755	-0.0213026	0.0354401	1.00709	0.978923	1.03608	0.62532	SeqId_10818_36.PHENO1.glm.linear	9	174.875	0.179321	1108.69	SMPD1
	IVW	0.0517203	0.106027	-0.156088	0.259529	1.05308	0.855484	1.29632	0.625688	SeqId_19177_7.PHENO1.glm.linear	1	20.5362	0.00283981	1109.34	MOBKL1A
	IVW	-0.0182524	0.0374296	-0.0916131	0.0551082	0.981913	0.912458	1.05665	0.625799	SeqId_6493_9.PHENO1.glm.linear	3	55.8282	0.0227052	1109.54	CPZ
	IVW	-0.0364952	0.0748461	-0.183191	0.110201	0.964163	0.832609	1.1165	0.625831	SeqId_3182_38.PHENO1.glm.linear	1	85.1376	0.0116689	1109.6	ENTPD1
	IVW	0.0126629	0.0259751	-0.0382474	0.0635732	1.01274	0.962475	1.06564	0.625904	SeqId_6525_17.PHENO1.glm.linear	1	345.988	0.0457838	1109.73	DUSP13
	IVW	-0.00641558	0.013169	-0.0322264	0.0193953	0.993605	0.968287	1.01958	0.626137	SeqId_19194_9.PHENO1.glm.linear	18	173.475	0.302674	1110.14	DTD1
	IVW	0.0114844	0.023583	-0.0347374	0.0577062	1.01155	0.965859	1.0594	0.626273	SeqId_7813_6.PHENO1.glm.linear	7	104.518	0.0921835	1110.38	ALPP
	IVW	-0.0557474	0.11452	-0.280202	0.168707	0.945778	0.755631	1.18377	0.626405	SeqId_3889_64.PHENO1.glm.linear	1	21.3366	0.00295017	1110.62	LMNB1
	IVW	0.00900557	0.0185363	-0.0273248	0.0453359	1.00905	0.973045	1.04638	0.627084	SeqId_15363_32.PHENO1.glm.linear	6	314.899	0.207731	1111.82	APOA5
	IVW	0.02921	0.0602083	-0.0887961	0.147216	1.02964	0.915032	1.1586	0.627571	SeqId_8963_8.PHENO1.glm.linear	1	61.7718	0.00849357	1112.68	VTI1B
	IVW	-0.0118901	0.0245698	-0.0600461	0.0362659	0.98818	0.941721	1.03693	0.628434	SeqId_5628_21.PHENO1.glm.linear	4	104.666	0.0548946	1114.21	SEMA3G
	IVW	0.00953617	0.0197207	-0.0291156	0.048188	1.00958	0.971304	1.04937	0.628697	SeqId_12812_25.PHENO1.glm.linear	4	192.276	0.0964137	1114.68	ACYP2
	IVW	-0.0327279	0.0677053	-0.165428	0.0999722	0.967802	0.847531	1.10514	0.628821	SeqId_15641_20.PHENO1.glm.linear	2	56.0422	0.0153077	1114.9	TMEFF1
	IVW	-0.0278501	0.0576432	-0.140829	0.0851286	0.972534	0.868638	1.08886	0.628992	SeqId_5339_49.PHENO1.glm.linear	1	67.8093	0.00931599	1115.2	S100A9
	IVW	0.0209904	0.0435955	-0.0644552	0.106436	1.02121	0.937578	1.11231	0.630174	SeqId_2925_9.PHENO1.glm.linear	1	122.52	0.0167068	1117.3	SERPINE1
	IVW	-0.0138954	0.0289264	-0.0705902	0.0427994	0.986201	0.931844	1.04373	0.630965	SeqId_3152_57.PHENO1.glm.linear	3	128.642	0.0508136	1118.7	TNFRSF1B
	IVW	-0.0477541	0.0994876	-0.242746	0.147238	0.953368	0.784471	1.15863	0.631227	SeqId_15439_21.PHENO1.glm.linear	1	21.9672	0.00303709	1119.17	TREML1
	IVW	0.0462275	0.0963072	-0.142531	0.234986	1.04731	0.867161	1.26489	0.631227	SeqId_9329_28.PHENO1.glm.linear	1	24.6945	0.00341287	1119.17	RND3
	IVW	-0.013838	0.0288833	-0.0704483	0.0427723	0.986257	0.931976	1.0437	0.631868	SeqId_2849_49.PHENO1.glm.linear	5	57.3071	0.0382377	1120.3	AIF1
	IVW	0.00416642	0.00869798	-0.0128813	0.0212142	1.00418	0.987201	1.02144	0.631932	SeqId_17692_2.PHENO1.glm.linear	6	988.425	0.451454	1120.41	BTN3A3
	IVW	-0.0391734	0.081783	-0.199465	0.121118	0.961584	0.819169	1.12876	0.631945	SeqId_15678_71.PHENO1.glm.linear	1	31.7197	0.00437953	1120.44	DKK2
	IVW	-0.0179367	0.037485	-0.091406	0.0555325	0.982223	0.912647	1.0571	0.632291	SeqId_17757_86.PHENO1.glm.linear	2	84.213	0.0228268	1121.05	CAB39
	IVW	-0.0188993	0.0395225	-0.0963618	0.0585633	0.981278	0.908135	1.06031	0.632515	SeqId_3234_23.PHENO1.glm.linear	4	37.5418	0.0204082	1121.45	CCDC80
	IVW	-0.00719718	0.0150701	-0.036734	0.0223396	0.992829	0.963933	1.02259	0.632948	SeqId_15511_37.PHENO1.glm.linear	5	211.784	0.128107	1122.22	NPTXR
	IVW	-0.0314262	0.0658453	-0.160481	0.0976283	0.969062	0.851734	1.10255	0.633168	SeqId_8252_2.PHENO1.glm.linear	1	43.6871	0.00602192	1122.61	NOTUM
	IVW	0.0196524	0.0412508	-0.0611977	0.100502	1.01985	0.940637	1.10573	0.63378	SeqId_2819_23.PHENO1.glm.linear	2	89.027	0.0241003	1123.69	CDH5
	IVW	-0.0244457	0.0515095	-0.125402	0.076511	0.975851	0.882142	1.07951	0.635082	SeqId_5680_54.PHENO1.glm.linear	3	122.104	0.0483561	1126	OBP2B
	IVW	-0.00483214	0.0101966	-0.0248171	0.0151528	0.99518	0.975488	1.01527	0.635573	SeqId_6255_74.PHENO1.glm.linear	8	404.464	0.309943	1126.87	CPXM1
	IVW	-0.00835234	0.0176352	-0.0429167	0.026212	0.991682	0.957991	1.02656	0.635773	SeqId_19446_1.PHENO1.glm.linear	5	147.535	0.0928517	1127.22	GMPR2
	IVW	-0.0168632	0.035625	-0.086687	0.0529606	0.983278	0.916964	1.05439	0.635961	SeqId_12494_99.PHENO1.glm.linear	2	83.7744	0.0227106	1127.56	GABARAPL2
	IVW	0.0173818	0.0368175	-0.0547792	0.0895428	1.01753	0.946694	1.09367	0.63685	SeqId_9986_14.PHENO1.glm.linear	3	58.2364	0.0236614	1129.14	NPW
	IVW	-0.0318806	0.067649	-0.16447	0.100709	0.968622	0.848343	1.10595	0.637452	SeqId_2278_61.PHENO1.glm.linear	1	50.0158	0.00688826	1130.2	TIMP2
	IVW	0.00794424	0.0168789	-0.0251378	0.0410263	1.00798	0.975175	1.04188	0.637883	SeqId_6507_16.PHENO1.glm.linear	11	187.114	0.222291	1130.97	NCAM2
	IVW	0.0251463	0.0534721	-0.079657	0.12995	1.02547	0.923433	1.13877	0.638162	SeqId_15534_26.PHENO1.glm.linear	1	81.5858	0.0111875	1131.46	MDH2
	IVW	-0.0140483	0.0298895	-0.0726306	0.044534	0.98605	0.929944	1.04554	0.63835	SeqId_8900_28.PHENO1.glm.linear	5	141.64	0.0894732	1131.79	NEO1
	IVW	0.0335115	0.0714324	-0.106493	0.173516	1.03408	0.898981	1.18948	0.638973	SeqId_12348_46.PHENO1.glm.linear	1	44.0892	0.006077	1132.9	SARS2
	IVW	-0.00535351	0.011425	-0.0277462	0.0170391	0.994661	0.972635	1.01719	0.639372	SeqId_4467_49.PHENO1.glm.linear	9	249.499	0.237656	1133.61	SPARCL1
	IVW	-0.0460827	0.0984058	-0.238955	0.146789	0.954963	0.787451	1.15811	0.639575	SeqId_15668_19.PHENO1.glm.linear	1	26.5931	0.0036743	1133.97	BMP8B
	IVW	0.0318153	0.06807	-0.101599	0.16523	1.03233	0.903391	1.17966	0.64022	SeqId_19197_95.PHENO1.glm.linear	1	48.1988	0.00663968	1135.11	ACAT1
	IVW	0.0131017	0.0280327	-0.0418414	0.0680448	1.01319	0.959022	1.07041	0.640234	SeqId_9197_4.PHENO1.glm.linear	4	99.0884	0.0521219	1135.14	LGALS9
	IVW	-0.061955	0.132661	-0.321965	0.198055	0.939925	0.724723	1.21903	0.640487	SeqId_4146_58.PHENO1.glm.linear	1	22.3946	0.00309599	1135.58	NTF4
	IVW	0.0185003	0.039669	-0.0592495	0.0962501	1.01867	0.942472	1.10103	0.640953	SeqId_5703_26.PHENO1.glm.linear	3	51.0078	0.0207855	1136.41	OLFM1
	IVW	-0.00931171	0.0200038	-0.0485185	0.029895	0.990732	0.95264	1.03035	0.641576	SeqId_7875_86.PHENO1.glm.linear	5	185.278	0.1139	1137.51	PLEK
	IVW	-0.00675816	0.0146069	-0.0353872	0.0218709	0.993265	0.965232	1.02211	0.643602	SeqId_13132_14.PHENO1.glm.linear	6	367.254	0.23418	1141.11	SEMA5A
	IVW	-0.00410994	0.00889477	-0.0215434	0.0133235	0.995898	0.978687	1.01341	0.644036	SeqId_5363_51.PHENO1.glm.linear	12	375.538	0.384955	1141.88	SEMA3E
	IVW	-0.0241201	0.0524884	-0.126996	0.0787554	0.976168	0.880738	1.08194	0.645852	SeqId_5112_73.PHENO1.glm.linear	3	72.4659	0.0292736	1145.1	CD200
	IVW	0.0100305	0.0218416	-0.0327782	0.0528392	1.01008	0.967753	1.05426	0.646063	SeqId_17726_3.PHENO1.glm.linear	3	223.372	0.0850495	1145.47	SAR1A
	IVW	0.00741634	0.0161633	-0.0242632	0.0390959	1.00744	0.976029	1.03987	0.646351	SeqId_18220_141.PHENO1.glm.linear	6	186.081	0.134153	1145.98	SRA1
	IVW	0.00818151	0.017843	-0.0267902	0.0431532	1.00822	0.973565	1.0441	0.646574	SeqId_2985_35.PHENO1.glm.linear	4	321.012	0.151206	1146.38	CXCL1
	IVW	-0.0130205	0.0283982	-0.0686799	0.0426388	0.987064	0.933625	1.04356	0.646594	SeqId_3435_53.PHENO1.glm.linear	3	95.2086	0.0381107	1146.41	FN1
	IVW	0.0052556	0.0114952	-0.0172745	0.0277857	1.00527	0.982874	1.02818	0.647527	SeqId_8960_3.PHENO1.glm.linear	17	142.456	0.251827	1148.06	ERAP2
	IVW	-0.0379415	0.0830314	-0.20068	0.124797	0.962769	0.818174	1.13292	0.647704	SeqId_5834_18.PHENO1.glm.linear	1	31.9918	0.00441693	1148.38	IL9
	IVW	-0.00886471	0.0194608	-0.0470071	0.0292777	0.991174	0.954081	1.02971	0.648737	SeqId_14006_36.PHENO1.glm.linear	4	207.205	0.103128	1150.21	GNMT
	IVW	0.0169576	0.0372376	-0.0560268	0.089942	1.0171	0.945514	1.09411	0.648829	SeqId_18241_18.PHENO1.glm.linear	3	65.426	0.0265052	1150.37	CPOX
	IVW	-0.0433132	0.0952816	-0.230062	0.143435	0.957611	0.794485	1.15423	0.649411	SeqId_7251_64.PHENO1.glm.linear	2	47.7229	0.013065	1151.4	C1QTNF3
	IVW	0.00638713	0.0142464	-0.0215353	0.0343096	1.00641	0.978695	1.0349	0.653913	SeqId_14100_63.PHENO1.glm.linear	11	132.849	0.168701	1159.39	C1QC
	IVW	0.0289809	0.0647399	-0.097907	0.155869	1.0294	0.906733	1.16867	0.654405	SeqId_15573_110.PHENO1.glm.linear	2	124.43	0.0333642	1160.26	NCAN
	IVW	-0.0185669	0.0415737	-0.10005	0.062916	0.981604	0.904792	1.06494	0.655162	SeqId_8957_72.PHENO1.glm.linear	1	130.132	0.0177264	1161.6	ERLEC1
	IVW	0.0189231	0.0423731	-0.0641266	0.101973	1.0191	0.937886	1.10735	0.655176	SeqId_16890_37.PHENO1.glm.linear	2	67.857	0.0184753	1161.63	ADAMTSL1
	IVW	0.040802	0.0916781	-0.138884	0.220488	1.04165	0.870329	1.24668	0.656278	SeqId_5792_8.PHENO1.glm.linear	2	38.8429	0.0106599	1163.58	AFP
	IVW	0.00528312	0.0119	-0.0180404	0.0286067	1.0053	0.982121	1.02902	0.657071	SeqId_18831_6.PHENO1.glm.linear	11	185.266	0.22058	1164.99	LRIG1
	IVW	-0.0089423	0.0201504	-0.0484363	0.0305517	0.991098	0.952718	1.03102	0.657202	SeqId_14636_25.PHENO1.glm.linear	2	294.976	0.0756352	1165.22	HRSP12
	IVW	0.0079925	0.0180488	-0.0273825	0.0433675	1.00802	0.972989	1.04432	0.657891	SeqId_11531_24.PHENO1.glm.linear	8	125.225	0.122084	1166.44	C10orf54
	IVW	-0.0312857	0.0707407	-0.169935	0.107364	0.969199	0.84372	1.11334	0.658302	SeqId_2516_57.PHENO1.glm.linear	3	31.5736	0.0129689	1167.17	CCL21
	IVW	0.0168046	0.0380481	-0.0577684	0.0913776	1.01695	0.943869	1.09568	0.65873	SeqId_9886_28.PHENO1.glm.linear	1	147.903	0.0200985	1167.93	XRCC4
	IVW	0.0354117	0.0802895	-0.121953	0.192776	1.03605	0.88519	1.21261	0.659176	SeqId_9525_1.PHENO1.glm.linear	3	66.5657	0.0269544	1168.72	PTK7
	IVW	0.0402293	0.0913314	-0.138777	0.219236	1.04105	0.870422	1.24512	0.659592	SeqId_8080_24.PHENO1.glm.linear	1	27.2473	0.00376435	1169.46	MSMP
	IVW	0.0127017	0.0290524	-0.0442398	0.0696433	1.01278	0.956724	1.07213	0.661965	SeqId_11382_5.PHENO1.glm.linear	3	89.8309	0.0360357	1173.66	BLVRA
	IVW	-0.0048191	0.011095	-0.0265649	0.0169267	0.995192	0.973785	1.01707	0.664034	SeqId_2900_53.PHENO1.glm.linear	7	403.891	0.281815	1177.33	CCL14
	IVW	-0.00460895	0.0106647	-0.0255114	0.0162935	0.995402	0.974811	1.01643	0.665619	SeqId_13472_35.PHENO1.glm.linear	8	301.403	0.250771	1180.14	HDHD2
	IVW	0.0183299	0.0425834	-0.0651321	0.101792	1.0185	0.936944	1.10715	0.666871	SeqId_9962_1.PHENO1.glm.linear	2	67.4946	0.0183784	1182.36	CDHR5
	IVW	-0.00876472	0.020365	-0.0486794	0.03115	0.991274	0.952486	1.03164	0.666919	SeqId_12662_82.PHENO1.glm.linear	5	176.127	0.108886	1182.45	ECH1
	IVW	-0.0251358	0.0584039	-0.139605	0.0893336	0.975177	0.869701	1.09345	0.666919	SeqId_10364_6.PHENO1.glm.linear	1	66.2547	0.00910435	1182.45	SMAD2
	IVW	-0.0265653	0.0619858	-0.148055	0.0949245	0.973784	0.862384	1.09958	0.668235	SeqId_17377_1.PHENO1.glm.linear	1	59.8734	0.00823469	1184.78	AKR1C3
	IVW	0.0445282	0.103899	-0.15911	0.248167	1.04553	0.852902	1.28167	0.668235	SeqId_6932_42.PHENO1.glm.linear	1	20.2836	0.00280498	1184.78	ITGA5
	IVW	0.026027	0.0608792	-0.0932941	0.145348	1.02637	0.910926	1.15644	0.669002	SeqId_3440_7.PHENO1.glm.linear	2	30.9859	0.00852202	1186.14	GZMA
	IVW	0.00553854	0.0130214	-0.019983	0.0310601	1.00555	0.980215	1.03155	0.670588	SeqId_4192_10.PHENO1.glm.linear	5	339.807	0.190774	1188.95	AKR1A1
	IVW	-0.0101401	0.0238526	-0.0568902	0.03661	0.989911	0.944698	1.03729	0.670752	SeqId_5701_81.PHENO1.glm.linear	3	138.895	0.0546422	1189.24	CLEC3B
	IVW	0.00635442	0.0149481	-0.0229434	0.0356522	1.00637	0.977318	1.0363	0.670765	SeqId_12612_37.PHENO1.glm.linear	5	252.742	0.149186	1189.27	PSMB1
	IVW	0.00494126	0.0116361	-0.0178651	0.0277476	1.00495	0.982294	1.02814	0.671092	SeqId_5737_61.PHENO1.glm.linear	9	302.931	0.274577	1189.85	SEMA4D
	IVW	0.00802973	0.0189391	-0.0290902	0.0451497	1.00806	0.971329	1.04618	0.671583	SeqId_19372_7.PHENO1.glm.linear	5	145.781	0.0918489	1190.72	MDGA2
	IVW	-0.00397541	0.00938754	-0.0223747	0.0144238	0.996032	0.977874	1.01453	0.671947	SeqId_5124_69.PHENO1.glm.linear	14	324.43	0.386883	1191.36	ICAM5
	IVW	-0.0148086	0.0349985	-0.0834044	0.0537872	0.985301	0.919979	1.05526	0.672208	SeqId_2474_54.PHENO1.glm.linear	2	119.289	0.0320299	1191.82	APCS
	IVW	0.0202725	0.0482157	-0.0742286	0.114774	1.02048	0.928459	1.12162	0.674153	SeqId_10339_48.PHENO1.glm.linear	1	99.2372	0.0135751	1195.27	ENO2
	IVW	-0.0106806	0.0254024	-0.0604683	0.0391072	0.989376	0.941324	1.03988	0.674153	SeqId_4309_59.PHENO1.glm.linear	1	370.803	0.048907	1195.27	TPI1
	IVW	0.00630426	0.0150205	-0.0231354	0.0357439	1.00632	0.97713	1.03639	0.674697	SeqId_3894_15.PHENO1.glm.linear	6	208.364	0.147843	1196.24	NAGK
	IVW	0.0176842	0.0421529	-0.0649339	0.100302	1.01784	0.937129	1.10551	0.674832	SeqId_13090_17.PHENO1.glm.linear	2	102.782	0.0277207	1196.48	S100A6
	IVW	-0.010517	0.0252305	-0.0599678	0.0389338	0.989538	0.941795	1.0397	0.676797	SeqId_3029_52.PHENO1.glm.linear	6	124.072	0.0936342	1199.96	CD209
	IVW	0.0217161	0.0521011	-0.0804001	0.123832	1.02195	0.922747	1.13183	0.676819	SeqId_15533_97.PHENO1.glm.linear	3	126.055	0.0498428	1200	MSR1
	IVW	0.0443045	0.106852	-0.165122	0.253731	1.0453	0.84779	1.28882	0.67841	SeqId_19206_20.PHENO1.glm.linear	1	26.6206	0.00367809	1202.82	SERPINA5
	IVW	-0.0218506	0.0526985	-0.125138	0.0814366	0.978386	0.882375	1.08484	0.67841	SeqId_3389_7.PHENO1.glm.linear	1	78.1613	0.010723	1202.82	NUDT1
	IVW	0.0270545	0.0653816	-0.101091	0.1552	1.02742	0.903851	1.16789	0.679026	SeqId_6969_14.PHENO1.glm.linear	1	52.2484	0.00719353	1203.91	WFDC5
	IVW	-0.0153279	0.0371017	-0.0880459	0.0573901	0.984789	0.915719	1.05907	0.67951	SeqId_12459_13.PHENO1.glm.linear	3	79.0386	0.0318442	1204.77	PLEKHA1
	IVW	-0.00438737	0.0106235	-0.0252091	0.0164343	0.995622	0.975106	1.01657	0.679616	SeqId_11649_3.PHENO1.glm.linear	11	275.345	0.296076	1204.96	SMAP1
	IVW	-0.0150105	0.0365426	-0.0866326	0.0566116	0.985102	0.917014	1.05824	0.681244	SeqId_8874_53.PHENO1.glm.linear	2	86.6925	0.0234831	1207.84	CLN5
	IVW	-0.00972295	0.0236937	-0.0561617	0.0367158	0.990324	0.945386	1.0374	0.681542	SeqId_12475_48.PHENO1.glm.linear	4	184.27	0.092772	1208.37	CLIC5
	IVW	0.0269972	0.0659932	-0.102347	0.156342	1.02736	0.902716	1.16923	0.682473	SeqId_17148_7.PHENO1.glm.linear	1	53.9472	0.00742568	1210.02	BLVRB
	IVW	-0.0100649	0.0246546	-0.0583871	0.0382572	0.989986	0.943285	1.039	0.683099	SeqId_4154_57.PHENO1.glm.linear	6	170.799	0.124507	1211.13	SELP
	IVW	0.00838794	0.0205768	-0.0319419	0.0487178	1.00842	0.968563	1.04992	0.683538	SeqId_6451_64.PHENO1.glm.linear	5	248.039	0.146817	1211.91	ASPN
	IVW	-0.015236	0.0375643	-0.0888607	0.0583887	0.984879	0.914973	1.06013	0.685037	SeqId_15521_4.PHENO1.glm.linear	3	53.3309	0.0217116	1214.57	CLSTN1
	IVW	0.0391352	0.096589	-0.150176	0.228446	1.03991	0.860557	1.25665	0.685351	SeqId_8458_111.PHENO1.glm.linear	1	24.7425	0.00341948	1215.13	SNCA
	IVW	0.0259891	0.0642084	-0.099857	0.151835	1.02633	0.904967	1.16397	0.685653	SeqId_5015_15.PHENO1.glm.linear	1	54.5191	0.00750381	1215.66	PLA2G7
	IVW	-0.00588618	0.0145573	-0.034418	0.0226457	0.994131	0.966168	1.0229	0.685959	SeqId_15476_6.PHENO1.glm.linear	4	304.976	0.144746	1216.21	REG3G
	IVW	-0.0281394	0.0698341	-0.165012	0.108733	0.972253	0.847884	1.11486	0.686988	SeqId_9846_32.PHENO1.glm.linear	2	75.336	0.0204699	1218.03	ARHGDIB
	IVW	-0.00823511	0.0205832	-0.0485773	0.0321071	0.991799	0.952584	1.03263	0.689091	SeqId_6617_12.PHENO1.glm.linear	3	196.938	0.0757472	1221.76	FCRL6
	IVW	0.0113289	0.0283767	-0.0442885	0.0669462	1.01139	0.956678	1.06924	0.689723	SeqId_3221_54.PHENO1.glm.linear	4	74.3856	0.039643	1222.88	SFRP1
	IVW	-0.0159734	0.0401096	-0.0945867	0.0626399	0.984154	0.909749	1.06464	0.69045	SeqId_18876_77.PHENO1.glm.linear	2	75.1915	0.0204314	1224.17	CHST4
	IVW	0.0296758	0.0745809	-0.1165	0.175852	1.03012	0.89003	1.19226	0.690703	SeqId_7926_13.PHENO1.glm.linear	2	22.3452	0.00616022	1224.62	SPINT3
	IVW	0.00379118	0.00954705	-0.0149207	0.0225031	1.0038	0.98519	1.02276	0.69129	SeqId_16828_8.PHENO1.glm.linear	9	447.934	0.358845	1225.66	COL6A1
	IVW	-0.0101511	0.0256603	-0.0604444	0.0401421	0.9899	0.941346	1.04096	0.692402	SeqId_5451_1.PHENO1.glm.linear	4	83.6485	0.0443606	1227.63	ALCAM
	IVW	0.0253179	0.0645103	-0.10112	0.151756	1.02564	0.903825	1.16388	0.694716	SeqId_2436_49.PHENO1.glm.linear	3	80.251	0.0323169	1231.73	CXCL16
	IVW	0.022266	0.0567423	-0.0889469	0.133479	1.02252	0.914894	1.1428	0.694759	SeqId_13967_14.PHENO1.glm.linear	1	69.8001	0.00958687	1231.81	TXNRD1
	IVW	-0.00624704	0.0159261	-0.0374616	0.0249675	0.993772	0.963231	1.02528	0.694871	SeqId_9241_40.PHENO1.glm.linear	5	205.33	0.124689	1232.01	SIRPG
	IVW	-0.0303355	0.0773387	-0.181917	0.121246	0.97012	0.833671	1.1289	0.69488	SeqId_12449_16.PHENO1.glm.linear	1	44.9552	0.00619562	1232.02	PPIH
	IVW	-0.0327038	0.0836462	-0.196647	0.13124	0.967825	0.82148	1.14024	0.695814	SeqId_11347_9.PHENO1.glm.linear	1	31.8669	0.00439976	1233.68	TALDO1
	IVW	-0.00821188	0.0210188	-0.049408	0.0329842	0.991822	0.951793	1.03353	0.696025	SeqId_9769_48.PHENO1.glm.linear	8	70.469	0.0725759	1234.05	DNER
	IVW	0.0112494	0.0288131	-0.0452233	0.0677221	1.01131	0.955784	1.07007	0.696222	SeqId_13930_3.PHENO1.glm.linear	3	91.8846	0.0368292	1234.4	APOBEC3G
	IVW	-0.0305553	0.0782979	-0.184016	0.122906	0.969907	0.831922	1.13078	0.696356	SeqId_17332_3.PHENO1.glm.linear	1	27.3786	0.00378242	1234.64	ADPRHL2
	IVW	0.0339374	0.0869646	-0.13651	0.204385	1.03452	0.872397	1.22677	0.696356	SeqId_18180_58.PHENO1.glm.linear	1	29.495	0.00407362	1234.64	RTN4IP1
	IVW	-0.025559	0.0655066	-0.15395	0.102832	0.974765	0.857315	1.1083	0.696408	SeqId_13986_6.PHENO1.glm.linear	2	25.0985	0.006914	1234.73	LANCL1
	IVW	0.00558781	0.014365	-0.022567	0.0337426	1.0056	0.977686	1.03432	0.697285	SeqId_8773_172.PHENO1.glm.linear	6	212.977	0.150623	1236.29	EMILIN3
	IVW	-0.0115198	0.0297797	-0.0698869	0.0468473	0.988546	0.932499	1.04796	0.69888	SeqId_2991_9.PHENO1.glm.linear	3	88.4095	0.0354858	1239.11	IL1R1
	IVW	-0.0109502	0.0284556	-0.0667221	0.0448216	0.989109	0.935455	1.04584	0.700371	SeqId_5457_5.PHENO1.glm.linear	5	61.741	0.0410746	1241.76	COLEC12
	IVW	-0.00905364	0.0235707	-0.0552514	0.0371441	0.990987	0.946247	1.03784	0.7009	SeqId_19334_62.PHENO1.glm.linear	1	427.976	0.0560253	1242.7	TXNDC12
	IVW	0.0383599	0.0999375	-0.157514	0.234234	1.03911	0.854265	1.26394	0.701098	SeqId_18886_28.PHENO1.glm.linear	1	22.9385	0.00317096	1243.05	DSCAML1
	IVW	0.012312	0.0322082	-0.0508149	0.0754389	1.01239	0.950455	1.07836	0.702267	SeqId_7810_20.PHENO1.glm.linear	2	110.698	0.029792	1245.12	C1QTNF5
	IVW	-0.0298652	0.0781296	-0.182996	0.123266	0.970576	0.832771	1.13119	0.702274	SeqId_3305_6.PHENO1.glm.linear	1	40.0404	0.00552202	1245.13	DLL4
	IVW	0.00849818	0.0226241	-0.0358443	0.0528407	1.00853	0.96479	1.05426	0.707196	SeqId_7211_2.PHENO1.glm.linear	5	234.526	0.139938	1253.86	RNASE1
	IVW	0.0222276	0.0592735	-0.0939464	0.138402	1.02248	0.910332	1.14844	0.70766	SeqId_9380_2.PHENO1.glm.linear	1	66.675	0.00916158	1254.68	PLA2G12B
	IVW	0.00871133	0.0232342	-0.0368268	0.0542494	1.00875	0.963843	1.05575	0.707708	SeqId_5066_134.PHENO1.glm.linear	3	165.451	0.0644165	1254.77	CD300C
	IVW	-0.00492364	0.013157	-0.0307109	0.0208636	0.995088	0.969756	1.02108	0.708239	SeqId_18225_13.PHENO1.glm.linear	6	428.905	0.263147	1255.71	HEBP1
	IVW	-0.0352553	0.0946858	-0.220836	0.150325	0.965359	0.801848	1.16221	0.709639	SeqId_3807_1.PHENO1.glm.linear	1	25.0997	0.00346867	1258.19	FGF23
	IVW	0.0338068	0.0915116	-0.145553	0.213166	1.03438	0.864544	1.23759	0.71181	SeqId_8237_56.PHENO1.glm.linear	1	26.1827	0.0036178	1262.04	SOSTDC1
	IVW	-0.0404858	0.10989	-0.255866	0.174895	0.960323	0.774246	1.19112	0.712559	SeqId_4130_71.PHENO1.glm.linear	1	20.1324	0.00278412	1263.37	FGF6
	IVW	0.0110157	0.0299162	-0.047619	0.0696504	1.01108	0.953497	1.07213	0.712711	SeqId_8304_50.PHENO1.glm.linear	7	40.7017	0.0380395	1263.64	TNFRSF11B
	IVW	-0.0337954	0.0920633	-0.214236	0.146645	0.966769	0.807158	1.15794	0.713553	SeqId_3520_58.PHENO1.glm.linear	1	26.4836	0.00365922	1265.13	TGFB3
	IVW	-0.00306983	0.00840549	-0.0195443	0.0134046	0.996935	0.980645	1.01349	0.714949	SeqId_6247_9.PHENO1.glm.linear	12	500.735	0.45491	1267.6	SIRPB1
	IVW	0.00918409	0.0252183	-0.0402429	0.0586111	1.00923	0.960556	1.06036	0.715721	SeqId_18338_26.PHENO1.glm.linear	3	231.46	0.0878586	1268.97	IDH1
	IVW	0.00460917	0.0127163	-0.0203144	0.0295327	1.00462	0.979891	1.02997	0.717008	SeqId_13733_5.PHENO1.glm.linear	8	212.817	0.191156	1271.26	IL12B
	IVW	0.00572721	0.0158087	-0.0252573	0.0367117	1.00574	0.975059	1.03739	0.717141	SeqId_5480_49.PHENO1.glm.linear	5	213.323	0.128917	1271.49	CCL5
	IVW	-0.0220887	0.0612173	-0.142072	0.0978949	0.978153	0.867558	1.10285	0.71823	SeqId_16607_78.PHENO1.glm.linear	1	60.302	0.00829315	1273.42	GSN
	IVW	-0.00427824	0.0118832	-0.0275688	0.0190123	0.995731	0.972808	1.01919	0.718828	SeqId_9580_5.PHENO1.glm.linear	9	319.263	0.285159	1274.48	LAMC2
	IVW	0.0102152	0.0283903	-0.0454287	0.0658591	1.01027	0.955588	1.06808	0.718987	SeqId_7891_45.PHENO1.glm.linear	4	155.395	0.0793886	1274.76	UGT1A6
	IVW	0.0374634	0.104195	-0.166755	0.241682	1.03817	0.846407	1.27339	0.719183	SeqId_2997_8.PHENO1.glm.linear	1	20.4949	0.00283412	1275.11	JAM2
	IVW	-0.0216087	0.060188	-0.139575	0.0963577	0.978623	0.869728	1.10115	0.71958	SeqId_15466_30.PHENO1.glm.linear	2	32.4647	0.00892508	1275.82	COL9A1
	IVW	-0.00447911	0.012515	-0.029008	0.0200498	0.995531	0.971409	1.02025	0.720418	SeqId_16758_96.PHENO1.glm.linear	9	305.693	0.276389	1277.3	HDGF
	IVW	-0.00413853	0.0116282	-0.0269294	0.0186523	0.99587	0.97343	1.01883	0.721912	SeqId_7916_10.PHENO1.glm.linear	6	454.012	0.274325	1279.95	S100A7
	IVW	-0.0198452	0.0559918	-0.129587	0.0898968	0.98035	0.878458	1.09406	0.723016	SeqId_5638_23.PHENO1.glm.linear	1	71.3964	0.00980397	1281.91	COLGALT1
	IVW	-0.0102506	0.02915	-0.0673836	0.0468825	0.989802	0.934837	1.048	0.725102	SeqId_17694_32.PHENO1.glm.linear	1	275.485	0.0367976	1285.61	PSME2
	IVW	-0.00764384	0.0217638	-0.0503001	0.0350124	0.992385	0.950944	1.03563	0.725425	SeqId_9482_110.PHENO1.glm.linear	2	237.898	0.0619059	1286.18	NUDT9
	IVW	0.021628	0.0617023	-0.0993063	0.142562	1.02186	0.905465	1.15322	0.725947	SeqId_11388_75.PHENO1.glm.linear	2	28.9942	0.00797859	1287.1	WFDC2
	IVW	-0.00773649	0.0221424	-0.0511347	0.0356617	0.992293	0.950151	1.03631	0.726791	SeqId_9026_40.PHENO1.glm.linear	1	543.898	0.070136	1288.6	BTNL8
	IVW	0.00370028	0.0105907	-0.017057	0.0244576	1.00371	0.983088	1.02476	0.726795	SeqId_10512_13.PHENO1.glm.linear	9	313.836	0.281677	1288.61	CSF2RB
	IVW	-0.0286811	0.0821824	-0.189756	0.132393	0.971726	0.827161	1.14156	0.727094	SeqId_18830_1.PHENO1.glm.linear	1	34.1926	0.00471935	1289.14	ITLN1
	IVW	-0.0178072	0.0510785	-0.117919	0.0823048	0.98235	0.888768	1.08579	0.727372	SeqId_6223_5.PHENO1.glm.linear	1	86.3464	0.0118326	1289.63	GUCA2B
	IVW	0.00536519	0.0155048	-0.0250237	0.0357541	1.00538	0.975287	1.0364	0.729318	SeqId_5256_86.PHENO1.glm.linear	8	139.668	0.134274	1293.08	PDE5A
	IVW	-0.0372488	0.10772	-0.248375	0.173878	0.963436	0.780067	1.18991	0.729497	SeqId_18824_7.PHENO1.glm.linear	1	21.3826	0.0029565	1293.4	EIF4A2
	IVW	-0.0101472	0.0294819	-0.0679307	0.0476364	0.989904	0.934325	1.04879	0.730709	SeqId_9172_69.PHENO1.glm.linear	3	91.0796	0.0365183	1295.55	MMP8
	IVW	0.0300352	0.0873135	-0.141096	0.201166	1.03049	0.868406	1.22283	0.730851	SeqId_13133_73.PHENO1.glm.linear	2	53.1607	0.0145321	1295.8	LTBP4
	IVW	0.025015	0.0728215	-0.117712	0.167742	1.02533	0.888952	1.18263	0.731214	SeqId_7019_13.PHENO1.glm.linear	1	47.1825	0.0065006	1296.44	SEMA7A
	IVW	0.00621008	0.0181421	-0.0293478	0.041768	1.00623	0.971079	1.04265	0.732124	SeqId_19558_10.PHENO1.glm.linear	4	234.695	0.115233	1298.06	LRP4
	IVW	0.0286748	0.0838155	-0.135601	0.19295	1.02909	0.873191	1.21282	0.732262	SeqId_19187_21.PHENO1.glm.linear	2	28.7921	0.00792343	1298.3	STAMBP
	IVW	-0.031649	0.0926027	-0.213147	0.149849	0.968847	0.808037	1.16166	0.732522	SeqId_17773_26.PHENO1.glm.linear	1	26.0297	0.00359673	1298.76	NAPG
	IVW	0.0109629	0.0320993	-0.0519505	0.0738763	1.01102	0.949376	1.07667	0.732703	SeqId_5636_10.PHENO1.glm.linear	2	136.224	0.0364116	1299.08	MFAP4
	IVW	-0.00498419	0.0145965	-0.0335929	0.0236245	0.995028	0.966965	1.02391	0.732754	SeqId_8233_2.PHENO1.glm.linear	10	192.199	0.210652	1299.17	ITIH5
	IVW	0.0102926	0.030325	-0.0491433	0.0697285	1.01035	0.952045	1.07222	0.734302	SeqId_4487_1.PHENO1.glm.linear	3	87.6587	0.035195	1301.92	FGF7
	IVW	-0.0152397	0.0451546	-0.103741	0.0732618	0.984876	0.901459	1.07601	0.73574	SeqId_15562_24.PHENO1.glm.linear	1	113.59	0.0155081	1304.47	GUSB
	IVW	-0.00811681	0.0240498	-0.0552536	0.0390199	0.991916	0.946245	1.03979	0.73574	SeqId_8351_17.PHENO1.glm.linear	1	422.197	0.0553106	1304.47	PRSS57
	IVW	0.0326395	0.0968304	-0.157145	0.222424	1.03318	0.85458	1.2491	0.736058	SeqId_9388_18.PHENO1.glm.linear	1	24.6604	0.00340817	1305.03	MCEE
	IVW	0.00951872	0.0284099	-0.0461636	0.0652011	1.00956	0.954886	1.06737	0.737588	SeqId_6715_63.PHENO1.glm.linear	5	93.721	0.0610512	1307.74	ALPPL2
	IVW	0.00383567	0.0114669	-0.0186391	0.0263104	1.00384	0.981534	1.02666	0.738003	SeqId_13119_26.PHENO1.glm.linear	12	185.397	0.236055	1308.48	SERPINA10
	IVW	0.0232234	0.0696702	-0.113328	0.159775	1.0235	0.892858	1.17325	0.738883	SeqId_9078_207.PHENO1.glm.linear	1	46.0975	0.00635205	1310.04	SNTB1
	IVW	0.00394922	0.0118701	-0.0193157	0.0272141	1.00396	0.98087	1.02759	0.739358	SeqId_4831_4.PHENO1.glm.linear	8	251.536	0.21834	1310.88	SELL
	IVW	0.0208434	0.0627471	-0.102139	0.143826	1.02106	0.902904	1.15468	0.739752	SeqId_5013_2.PHENO1.glm.linear	2	33.3959	0.00917875	1311.58	CLIC1
	IVW	0.0130712	0.0395269	-0.0644002	0.0905426	1.01316	0.93763	1.09477	0.740878	SeqId_18186_15.PHENO1.glm.linear	2	87.7361	0.0237591	1313.58	TARS
	IVW	0.0284097	0.0859393	-0.140028	0.196848	1.02882	0.869334	1.21756	0.740963	SeqId_3419_49.PHENO1.glm.linear	1	31.3876	0.00433387	1313.73	CAMK2D
	IVW	-0.0207686	0.0632751	-0.144786	0.103248	0.979446	0.865208	1.10877	0.74274	SeqId_3448_13.PHENO1.glm.linear	2	28.3725	0.00780886	1316.88	INSR
	IVW	0.0214648	0.0654675	-0.106849	0.149779	1.0217	0.898661	1.16158	0.743011	SeqId_14203_3.PHENO1.glm.linear	1	62.8279	0.00863752	1317.36	ANXA7
	IVW	0.0227364	0.0693459	-0.113179	0.158652	1.023	0.892991	1.17193	0.743011	SeqId_18244_1.PHENO1.glm.linear	1	55.9437	0.00769837	1317.36	ANXA7
	IVW	0.00461211	0.0140805	-0.0229851	0.0322093	1.00462	0.977277	1.03273	0.743249	SeqId_5078_82.PHENO1.glm.linear	8	180.32	0.166837	1317.78	EPHB6
	IVW	-0.0326489	0.100319	-0.229271	0.163973	0.967878	0.795113	1.17818	0.74484	SeqId_5312_49.PHENO1.glm.linear	2	105.807	0.0285133	1320.6	APOE
	IVW	-0.0229263	0.0712691	-0.162611	0.116759	0.977335	0.849922	1.12385	0.747691	SeqId_4960_72.PHENO1.glm.linear	2	64.6517	0.0176179	1325.66	ANXA1
	IVW	-0.0040174	0.0125132	-0.0285429	0.0205081	0.995991	0.971861	1.02072	0.748171	SeqId_18819_21.PHENO1.glm.linear	14	204.08	0.284146	1326.51	PPIC
	IVW	0.0322431	0.10045	-0.164635	0.229121	1.03277	0.848203	1.25749	0.74822	SeqId_3852_19.PHENO1.glm.linear	1	22.132	0.00305981	1326.59	DNAJB1
	IVW	-0.0103063	0.0325046	-0.0740142	0.0534015	0.989747	0.928659	1.05485	0.751188	SeqId_11636_33.PHENO1.glm.linear	1	231.342	0.0310846	1331.86	TAGLN2
	IVW	-0.0201154	0.0635646	-0.1447	0.104469	0.980086	0.865282	1.11012	0.751657	SeqId_11608_5.PHENO1.glm.linear	1	55.1645	0.00759197	1332.69	MAP1LC3B
	IVW	-0.0337327	0.106595	-0.242656	0.17519	0.96683	0.784542	1.19147	0.751657	SeqId_6599_5.PHENO1.glm.linear	1	19.7359	0.00272945	1332.69	APCDD1
	IVW	0.00993514	0.0316251	-0.052049	0.0719193	1.00998	0.949282	1.07457	0.753405	SeqId_9223_11.PHENO1.glm.linear	2	122.634	0.0328986	1335.79	MANF
	IVW	-0.00379939	0.0121835	-0.0276787	0.0200799	0.996208	0.972701	1.02028	0.755158	SeqId_19277_4.PHENO1.glm.linear	5	402.692	0.218369	1338.89	TSTD1
	IVW	0.00668188	0.0214321	-0.0353242	0.0486879	1.0067	0.965292	1.04989	0.755215	SeqId_5731_1.PHENO1.glm.linear	5	373.266	0.205694	1339	SPINK6
	IVW	-0.0351649	0.112942	-0.256526	0.186196	0.965446	0.773735	1.20466	0.755531	SeqId_7132_55.PHENO1.glm.linear	1	20.7292	0.00286643	1339.56	C1QL4
	IVW	-0.0208422	0.0669475	-0.152057	0.110373	0.979374	0.858939	1.11669	0.755557	SeqId_15539_15.PHENO1.glm.linear	1	51.0685	0.00703223	1339.6	SLITRK1
	IVW	0.00833236	0.0267733	-0.0441424	0.0608071	1.00837	0.956818	1.06269	0.755634	SeqId_6470_19.PHENO1.glm.linear	2	159.76	0.0424356	1339.74	FBLN1
	IVW	-0.0155183	0.0498647	-0.113251	0.0822146	0.984601	0.892926	1.08569	0.755642	SeqId_17231_1.PHENO1.glm.linear	2	43.8066	0.0120057	1339.75	LCP1
	IVW	0.00464849	0.0150076	-0.0247658	0.0340628	1.00466	0.975538	1.03465	0.756757	SeqId_16913_8.PHENO1.glm.linear	7	184.915	0.152293	1341.73	RNASET2
	IVW	0.00647926	0.020956	-0.0345938	0.0475523	1.0065	0.965998	1.0487	0.757182	SeqId_18884_22.PHENO1.glm.linear	5	115.208	0.0740123	1342.48	DNAJB4
	IVW	0.0272151	0.0885399	-0.14632	0.20075	1.02759	0.863881	1.22232	0.758556	SeqId_15433_4.PHENO1.glm.linear	1	25.5856	0.00353559	1344.92	SRC
	IVW	0.00527809	0.0172115	-0.0284558	0.039012	1.00529	0.971945	1.03978	0.759102	SeqId_11178_21.PHENO1.glm.linear	10	120.759	0.143597	1345.89	SVEP1
	IVW	0.0296089	0.097117	-0.160737	0.219955	1.03005	0.851516	1.24602	0.760459	SeqId_14136_234.PHENO1.glm.linear	1	23.0398	0.00318491	1348.29	CD93
	IVW	-0.0248826	0.082304	-0.186195	0.13643	0.975424	0.830111	1.14617	0.762404	SeqId_12869_68.PHENO1.glm.linear	1	35.8953	0.00495319	1351.74	DDX6
	IVW	-0.0129115	0.0427829	-0.0967645	0.0709414	0.987171	0.90777	1.07352	0.762811	SeqId_14151_4.PHENO1.glm.linear	2	189.483	0.0499366	1352.46	ISG15
	IVW	-0.0247887	0.0821589	-0.185817	0.13624	0.975516	0.830425	1.14596	0.762868	SeqId_15449_33.PHENO1.glm.linear	2	83.2205	0.0225639	1352.56	TIMD4
	IVW	0.0214491	0.0710933	-0.117891	0.160789	1.02168	0.888793	1.17444	0.762878	SeqId_17818_22.PHENO1.glm.linear	2	30.8419	0.00848275	1352.58	SUGT1
	IVW	-0.00943741	0.0313197	-0.0708228	0.051948	0.990607	0.931627	1.05332	0.763166	SeqId_3206_4.PHENO1.glm.linear	3	74.6175	0.0301166	1353.09	LYVE1
	IVW	-0.0238844	0.0792961	-0.179302	0.131533	0.976399	0.835854	1.14058	0.763258	SeqId_5704_74.PHENO1.glm.linear	1	43.2865	0.00596703	1353.26	GZMM
	IVW	0.00757604	0.0251743	-0.0417646	0.0569167	1.0076	0.959095	1.05857	0.763457	SeqId_14131_37.PHENO1.glm.linear	7	58.0106	0.0533531	1353.61	EFNB2
	IVW	-0.00712204	0.0237042	-0.0535815	0.0393374	0.992903	0.947829	1.04012	0.763831	SeqId_11424_4.PHENO1.glm.linear	5	231.784	0.138529	1354.27	FAH
	IVW	0.00929408	0.0310872	-0.0516356	0.0702238	1.00934	0.949675	1.07275	0.764964	SeqId_8255_34.PHENO1.glm.linear	2	117.928	0.0316762	1356.28	MRVI1
	IVW	0.0288621	0.0968295	-0.16092	0.218644	1.02928	0.85136	1.24439	0.765649	SeqId_8274_64.PHENO1.glm.linear	2	100.943	0.0272381	1357.5	STX7
	IVW	0.0043383	0.0145652	-0.0242089	0.0328855	1.00435	0.976082	1.03343	0.765814	SeqId_2515_14.PHENO1.glm.linear	9	142.352	0.151007	1357.79	GFRA2
	IVW	0.00576929	0.0194219	-0.0322969	0.0438354	1.00579	0.968219	1.04481	0.766427	SeqId_9359_9.PHENO1.glm.linear	7	108.367	0.095255	1358.88	DLK2
	IVW	-0.0290357	0.0981208	-0.221349	0.163277	0.971382	0.801437	1.17736	0.767292	SeqId_3474_19.PHENO1.glm.linear	1	23.3008	0.00322088	1360.41	THBS1
	IVW	0.0205514	0.0695586	-0.115781	0.156884	1.02076	0.89067	1.16986	0.767647	SeqId_16596_25.PHENO1.glm.linear	1	47.2102	0.00650438	1361.04	GLRX3
	IVW	0.00962129	0.032576	-0.0542265	0.0734691	1.00967	0.947218	1.07624	0.767727	SeqId_10396_6.PHENO1.glm.linear	1	332.8	0.0441157	1361.18	MCL1
	IVW	0.0189519	0.0643011	-0.107076	0.14498	1.01913	0.898458	1.15602	0.768195	SeqId_5272_55.PHENO1.glm.linear	1	57.8071	0.00795277	1362.01	SHC1
	IVW	-0.0105082	0.0359334	-0.0809363	0.0599199	0.989547	0.922252	1.06175	0.769953	SeqId_3280_49.PHENO1.glm.linear	2	93.2555	0.0252161	1365.13	ACAN
	IVW	0.0168975	0.0583732	-0.0975119	0.131307	1.01704	0.907092	1.14032	0.772219	SeqId_16908_5.PHENO1.glm.linear	1	63.4009	0.00871562	1369.14	OMG
	IVW	-0.0043174	0.014991	-0.0336993	0.0250645	0.995692	0.966862	1.02538	0.773347	SeqId_14708_59.PHENO1.glm.linear	3	399.951	0.142689	1371.14	C8G
	IVW	-0.01749	0.061215	-0.137469	0.102489	0.982662	0.871561	1.10793	0.775097	SeqId_10075_75.PHENO1.glm.linear	1	66.238	0.00910208	1374.25	ACBD6
	IVW	0.00564141	0.0198035	-0.0331728	0.0444556	1.00566	0.967371	1.04546	0.775745	SeqId_19113_66.PHENO1.glm.linear	3	273.557	0.102205	1375.4	SH3BGRL2
	IVW	0.00721373	0.0253679	-0.0425064	0.0569339	1.00724	0.958384	1.05859	0.776131	SeqId_16605_2.PHENO1.glm.linear	3	148.813	0.0583166	1376.08	C1QTNF9
	IVW	-0.00502546	0.0176816	-0.0396807	0.0296298	0.994987	0.961096	1.03007	0.776242	SeqId_19561_216.PHENO1.glm.linear	7	114.619	0.100199	1376.28	PLXND1
	IVW	-0.00720271	0.0253782	-0.0569431	0.0425377	0.992823	0.944648	1.04346	0.776552	SeqId_17447_52.PHENO1.glm.linear	3	122.524	0.0485145	1376.83	SFRP4
	IVW	-0.00983107	0.0346716	-0.0777862	0.0581241	0.990217	0.925162	1.05985	0.776757	SeqId_8925_25.PHENO1.glm.linear	3	67.4533	0.027304	1377.19	RRM2B
	IVW	-0.0102215	0.036201	-0.0811742	0.0607312	0.989831	0.922033	1.06261	0.777673	SeqId_2632_5.PHENO1.glm.linear	1	176.505	0.0238924	1378.81	IL12RB1
	IVW	-0.00709837	0.0252542	-0.0565958	0.042399	0.992927	0.944976	1.04331	0.778652	SeqId_3033_57.PHENO1.glm.linear	2	183.812	0.0485145	1380.55	LGALS2
	IVW	-0.0159784	0.0568832	-0.127467	0.0955106	0.984149	0.880322	1.10022	0.778788	SeqId_3470_1.PHENO1.glm.linear	1	71.8596	0.00986695	1380.79	SELE
	IVW	0.032144	0.114513	-0.192298	0.256586	1.03267	0.825061	1.29251	0.778939	SeqId_9340_17.PHENO1.glm.linear	1	24.6902	0.00341228	1381.06	FKBP14
	IVW	-0.00734626	0.0261722	-0.0586428	0.0439503	0.992681	0.943044	1.04493	0.778948	SeqId_11514_196.PHENO1.glm.linear	5	130.488	0.0830133	1381.08	CD59
	IVW	-0.0297551	0.106083	-0.237674	0.178164	0.970683	0.788459	1.19502	0.779103	SeqId_16756_30.PHENO1.glm.linear	1	20.168	0.00278903	1381.35	GDF7
	IVW	-0.00881349	0.0314706	-0.0704948	0.0528678	0.991225	0.931933	1.05429	0.779436	SeqId_15384_15.PHENO1.glm.linear	4	55.7274	0.0299976	1381.94	KL
	IVW	0.0262533	0.0938038	-0.157599	0.210105	1.0266	0.854192	1.23381	0.779574	SeqId_6491_59.PHENO1.glm.linear	2	85.1502	0.023075	1382.18	KLK15
	IVW	-0.00735532	0.0263586	-0.0590171	0.0443065	0.992672	0.942691	1.0453	0.780207	SeqId_15544_25.PHENO1.glm.linear	7	101.708	0.0899282	1383.31	KLK14
	IVW	0.00587958	0.0211032	-0.0354819	0.0472411	1.0059	0.96514	1.04837	0.780544	SeqId_7128_9.PHENO1.glm.linear	3	182.604	0.0706235	1383.9	VWA2
	IVW	0.0182988	0.0660191	-0.111096	0.147694	1.01847	0.894853	1.15916	0.781647	SeqId_3336_50.PHENO1.glm.linear	1	97.6076	0.0133552	1385.86	TFPI
	IVW	-0.0118201	0.0429803	-0.0960599	0.0724197	0.988249	0.90841	1.07511	0.783307	SeqId_19279_42.PHENO1.glm.linear	2	59.6875	0.0162872	1388.8	RBP1
	IVW	0.02271	0.0825817	-0.139147	0.184567	1.02297	0.8701	1.2027	0.783316	SeqId_15527_90.PHENO1.glm.linear	1	33.1409	0.00457485	1388.82	METAP1
	IVW	-0.0226914	0.0825144	-0.184417	0.139034	0.977564	0.831589	1.14916	0.783316	SeqId_19262_219.PHENO1.glm.linear	1	33.0419	0.00456125	1388.82	DLD
	IVW	0.0179844	0.0653979	-0.110193	0.146162	1.01815	0.895661	1.15738	0.783316	SeqId_3210_1.PHENO1.glm.linear	1	51.6626	0.00711346	1388.82	ACADVL
	IVW	-0.0119698	0.0435271	-0.0972814	0.0733418	0.988102	0.907301	1.0761	0.783319	SeqId_9981_18.PHENO1.glm.linear	2	122.845	0.0329533	1388.82	KIAA1467
	IVW	-0.0201137	0.0732594	-0.163699	0.123472	0.980087	0.848997	1.13142	0.783658	SeqId_2973_15.PHENO1.glm.linear	2	23.5815	0.00649881	1389.43	CD36
	IVW	0.00570701	0.0208066	-0.0350732	0.0464873	1.00572	0.965535	1.04758	0.783863	SeqId_13666_222.PHENO1.glm.linear	5	115.858	0.0743988	1389.79	CA10
	IVW	0.00281207	0.0103268	-0.017428	0.0230522	1.00282	0.982723	1.02332	0.785385	SeqId_4155_3.PHENO1.glm.linear	10	290.641	0.287524	1392.49	TNC
	IVW	0.0107527	0.0395662	-0.0667956	0.088301	1.01081	0.935386	1.09232	0.785803	SeqId_9350_3.PHENO1.glm.linear	3	48.7519	0.0198845	1393.23	FSTL4
	IVW	0.0181818	0.0672439	-0.113614	0.149977	1.01835	0.892603	1.16181	0.786863	SeqId_19496_1.PHENO1.glm.linear	1	60.4449	0.00831264	1395.11	NPL
	IVW	0.0247565	0.0921966	-0.155945	0.205458	1.02507	0.855606	1.22809	0.7883	SeqId_9398_30.PHENO1.glm.linear	1	25.2786	0.00349332	1397.66	GALP
	IVW	-0.00315407	0.0117597	-0.0262026	0.0198945	0.996851	0.974138	1.02009	0.788537	SeqId_4374_45.PHENO1.glm.linear	13	175.833	0.240999	1398.08	GDF15
	IVW	-0.0155456	0.05816	-0.129537	0.0984458	0.984575	0.878502	1.10345	0.789245	SeqId_15604_18.PHENO1.glm.linear	3	23.8756	0.00983798	1399.33	MAPK9
	IVW	-0.00690613	0.0258418	-0.0575552	0.0437429	0.993118	0.94407	1.04471	0.789279	SeqId_9018_38.PHENO1.glm.linear	5	94.8738	0.0617558	1399.39	PCDH10
	IVW	0.0225518	0.0848377	-0.143727	0.188831	1.02281	0.866124	1.20784	0.790376	SeqId_13423_94.PHENO1.glm.linear	1	31.0599	0.00428882	1401.34	FAM213A
	IVW	0.00623381	0.023531	-0.0398862	0.0523538	1.00625	0.960899	1.05375	0.791072	SeqId_5483_1.PHENO1.glm.linear	7	64.1237	0.0586457	1402.57	RGMA
	IVW	-0.00656097	0.0248122	-0.055192	0.0420701	0.993461	0.946303	1.04297	0.791453	SeqId_7918_114.PHENO1.glm.linear	9	90.0571	0.101143	1403.25	AMY1A
	IVW	-0.00563317	0.0213192	-0.047418	0.0361517	0.994383	0.953689	1.03681	0.791603	SeqId_8356_88.PHENO1.glm.linear	5	150.303	0.094429	1403.51	OXT
	IVW	-0.00286982	0.010884	-0.0242021	0.0184624	0.997134	0.976088	1.01863	0.792032	SeqId_3169_70.PHENO1.glm.linear	14	204.168	0.284233	1404.27	IDUA
	IVW	-0.0301044	0.114397	-0.254318	0.194109	0.970344	0.775445	1.21423	0.792429	SeqId_5355_69.PHENO1.glm.linear	1	23.1677	0.00320254	1404.98	TNFSF14
	IVW	-0.00659411	0.0252497	-0.0560826	0.0428943	0.993428	0.945461	1.04383	0.793972	SeqId_2999_6.PHENO1.glm.linear	3	117.629	0.0466666	1407.71	LSAMP
	IVW	0.0164681	0.0632064	-0.107414	0.14035	1.0166	0.898154	1.15068	0.794443	SeqId_3204_2.PHENO1.glm.linear	2	48.512	0.0132782	1408.55	LTA4H
	IVW	-0.0086807	0.0333961	-0.0741358	0.0567744	0.991357	0.928546	1.05842	0.794916	SeqId_6392_7.PHENO1.glm.linear	3	96.5888	0.0386419	1409.39	WISP2
	IVW	-0.0188389	0.0725375	-0.16101	0.123332	0.981337	0.851284	1.13126	0.795085	SeqId_14246_50.PHENO1.glm.linear	2	32.2781	0.00887426	1409.69	DOK2
	IVW	0.0115599	0.0446616	-0.0759751	0.099095	1.01163	0.926839	1.10417	0.795763	SeqId_15462_28.PHENO1.glm.linear	4	209.219	0.104026	1410.89	CD8A
	IVW	-0.00466839	0.0180837	-0.0401119	0.0307751	0.995342	0.960682	1.03125	0.796288	SeqId_6060_2.PHENO1.glm.linear	5	182.926	0.112617	1411.82	PIP
	IVW	-0.00619474	0.0240317	-0.0532959	0.0409064	0.993824	0.948099	1.04175	0.796581	SeqId_5837_49.PHENO1.glm.linear	5	80.6075	0.0529613	1412.34	LIFR
	IVW	0.025528	0.0991588	-0.16882	0.219876	1.02586	0.844661	1.24592	0.796835	SeqId_16851_50.PHENO1.glm.linear	2	58.4826	0.0159636	1412.79	SCO2
	IVW	0.00426666	0.0165799	-0.0282294	0.0367628	1.00428	0.972165	1.03745	0.796917	SeqId_19614_8.PHENO1.glm.linear	5	209.126	0.126703	1412.93	TCN1
	IVW	0.0322286	0.125333	-0.21342	0.277878	1.03275	0.807816	1.32032	0.797068	SeqId_8795_48.PHENO1.glm.linear	1	33.4956	0.00462359	1413.2	TFRC
	IVW	-0.00315186	0.0123371	-0.0273321	0.0210284	0.996853	0.973038	1.02125	0.798354	SeqId_19213_1.PHENO1.glm.linear	8	231.082	0.204211	1415.48	SPINK4
	IVW	-0.0175657	0.0689115	-0.15263	0.117498	0.982588	0.858448	1.12468	0.798799	SeqId_4719_58.PHENO1.glm.linear	1	46.817	0.00645056	1416.27	PDIA3
	IVW	0.00755612	0.0297562	-0.050765	0.0658772	1.00758	0.950502	1.0681	0.799546	SeqId_9002_36.PHENO1.glm.linear	5	100.872	0.0654046	1417.6	SERPINA11
	IVW	-0.0230998	0.091244	-0.201935	0.155735	0.977165	0.817148	1.16852	0.800141	SeqId_13125_45.PHENO1.glm.linear	1	26.7324	0.00369348	1418.65	VTN
	IVW	0.0216028	0.086411	-0.14776	0.190965	1.02184	0.862638	1.21042	0.802587	SeqId_9831_12.PHENO1.glm.linear	1	28.4328	0.00392749	1422.99	G3BP2
	IVW	-0.00263888	0.0106118	-0.0234376	0.0181599	0.997365	0.976835	1.01833	0.803613	SeqId_4874_3.PHENO1.glm.linear	9	303.948	0.275245	1424.81	ANG
	IVW	0.00251849	0.0101503	-0.0173757	0.0224127	1.00252	0.982774	1.02267	0.804041	SeqId_10916_44.PHENO1.glm.linear	14	224.038	0.303501	1425.56	PLA2R1
	IVW	-0.011381	0.0459303	-0.101403	0.0786408	0.988684	0.903569	1.08182	0.804299	SeqId_11659_31.PHENO1.glm.linear	1	104.555	0.0142922	1426.02	CLINT1
	IVW	0.0132979	0.0537697	-0.0920887	0.118684	1.01339	0.912024	1.12601	0.804667	SeqId_8778_3.PHENO1.glm.linear	1	77.8988	0.0106873	1426.67	NOG
	IVW	0.00849785	0.0343696	-0.0588653	0.075861	1.00853	0.942834	1.07881	0.804715	SeqId_19437_61.PHENO1.glm.linear	2	97.6332	0.0263686	1426.76	VEGFA
	IVW	-0.0283513	0.115002	-0.253751	0.197048	0.972047	0.775885	1.2178	0.805272	SeqId_18373_13.PHENO1.glm.linear	2	24.7069	0.00680685	1427.75	RDX
	IVW	0.0174844	0.0709474	-0.12157	0.156539	1.01764	0.885529	1.16946	0.80534	SeqId_13463_1.PHENO1.glm.linear	2	108.392	0.0291896	1427.87	PXDN
	IVW	0.0128769	0.0524275	-0.0898791	0.115633	1.01296	0.914042	1.12258	0.805981	SeqId_5108_72.PHENO1.glm.linear	1	87.8703	0.0120389	1429	NOTCH3
	IVW	0.0193007	0.0787291	-0.135006	0.173607	1.01949	0.873711	1.18959	0.806338	SeqId_12637_7.PHENO1.glm.linear	2	111.975	0.0301253	1429.64	CRAT
	IVW	-0.00360151	0.0147789	-0.0325676	0.0253646	0.996405	0.967957	1.02569	0.807469	SeqId_9906_21.PHENO1.glm.linear	12	211.824	0.260923	1431.64	SPOCK3
	IVW	-0.00261341	0.0108201	-0.0238204	0.0185936	0.99739	0.976461	1.01877	0.809142	SeqId_16620_26.PHENO1.glm.linear	9	282.822	0.26111	1434.61	LY75
	IVW	-0.00463312	0.0191937	-0.0422522	0.0329859	0.995378	0.958628	1.03354	0.809255	SeqId_13126_52.PHENO1.glm.linear	7	101.706	0.0899261	1434.81	DSC2
	IVW	0.00630667	0.0262207	-0.0450849	0.0576982	1.00633	0.955916	1.0594	0.809925	SeqId_18235_16.PHENO1.glm.linear	2	241.435	0.0627685	1436	PGP
	IVW	0.013853	0.0575995	-0.0990399	0.126746	1.01395	0.905707	1.13513	0.809938	SeqId_16015_19.PHENO1.glm.linear	1	68.3023	0.00938308	1436.02	GPT
	IVW	0.0161009	0.0669464	-0.115112	0.147313	1.01623	0.891267	1.15872	0.809939	SeqId_5858_6.PHENO1.glm.linear	2	24.9511	0.00687368	1436.02	YWHAZ
	IVW	0.0169964	0.0707824	-0.121735	0.155727	1.01714	0.885383	1.16851	0.810236	SeqId_19124_9.PHENO1.glm.linear	1	51.1248	0.00703992	1436.55	UBLCP1
	IVW	0.00376375	0.01575	-0.0271058	0.0346332	1.00377	0.973258	1.03524	0.811131	SeqId_18174_79.PHENO1.glm.linear	11	199.957	0.233979	1438.13	PDCD6IP
	IVW	-0.00532397	0.0223677	-0.0491638	0.0385159	0.99469	0.952025	1.03927	0.811865	SeqId_17832_12.PHENO1.glm.linear	4	130.286	0.0674261	1439.44	IDI2
	IVW	0.00589971	0.0249331	-0.0429682	0.0547676	1.00592	0.957942	1.0563	0.81295	SeqId_19293_6.PHENO1.glm.linear	4	184.766	0.0929984	1441.36	VPS26A
	IVW	0.00994629	0.0421533	-0.0726727	0.0925653	1.01	0.929905	1.09698	0.813468	SeqId_19135_5.PHENO1.glm.linear	1	118.645	0.016187	1442.28	NT5C3L
	IVW	0.0104956	0.0446512	-0.0770192	0.0980104	1.01055	0.925872	1.10297	0.814164	SeqId_2697_7.PHENO1.glm.linear	2	79.1848	0.0214932	1443.51	PF4
	IVW	-0.00840223	0.0357829	-0.0785354	0.0617309	0.991633	0.924469	1.06368	0.814355	SeqId_9416_77.PHENO1.glm.linear	4	58.4869	0.0314364	1443.85	CPM
	IVW	0.0185837	0.0792253	-0.136695	0.173863	1.01876	0.872236	1.18989	0.814544	SeqId_14121_24.PHENO1.glm.linear	1	37.869	0.00522413	1444.19	TNFRSF10D
	IVW	-0.00271741	0.0115848	-0.0254231	0.0199883	0.997286	0.974897	1.02019	0.814545	SeqId_5091_28.PHENO1.glm.linear	6	582.057	0.326438	1444.19	LILRB2
	IVW	-0.00550755	0.0235648	-0.0516937	0.0406786	0.994508	0.94962	1.04152	0.815203	SeqId_17746_77.PHENO1.glm.linear	2	194.14	0.0511011	1445.35	FIS1
	IVW	-0.00471399	0.0202453	-0.0443941	0.0349661	0.995297	0.956577	1.03558	0.815883	SeqId_5095_21.PHENO1.glm.linear	5	237.787	0.141608	1446.56	KIR2DL4
	IVW	-0.009828	0.0426749	-0.0934693	0.0738133	0.99022	0.910766	1.07661	0.817859	SeqId_14134_49.PHENO1.glm.linear	4	36.3799	0.0197891	1450.06	AMIGO2
	IVW	-0.0215348	0.0938303	-0.205439	0.162369	0.978695	0.81429	1.17629	0.818474	SeqId_5478_50.PHENO1.glm.linear	1	26.443	0.00365365	1451.15	FOLH1
	IVW	-0.0227575	0.0994145	-0.217606	0.172091	0.977499	0.804442	1.18779	0.818934	SeqId_3815_14.PHENO1.glm.linear	1	22.2771	0.00307981	1451.97	IL12RB2
	IVW	-0.00380666	0.016635	-0.0364106	0.0287973	0.996201	0.964244	1.02922	0.818997	SeqId_4151_6.PHENO1.glm.linear	7	148.959	0.126425	1452.08	PLG
	IVW	0.00310126	0.0135625	-0.0234808	0.0296833	1.00311	0.976793	1.03013	0.819131	SeqId_8097_77.PHENO1.glm.linear	11	208.515	0.241574	1452.32	LIPN
	IVW	-0.0122322	0.0536856	-0.117454	0.0929897	0.987842	0.889181	1.09745	0.819764	SeqId_5301_7.PHENO1.glm.linear	1	76.84	0.0105436	1453.44	CCL11
	IVW	-0.018262	0.0805186	-0.176076	0.139552	0.981904	0.838555	1.14976	0.820576	SeqId_5229_90.PHENO1.glm.linear	1	33.7133	0.0046535	1454.88	IMPDH1
	IVW	0.00849886	0.0375282	-0.0650551	0.0820528	1.00854	0.937016	1.08551	0.820839	SeqId_3516_60.PHENO1.glm.linear	3	55.0196	0.0223837	1455.35	CXCL12
	IVW	-0.0088646	0.039186	-0.0856678	0.0679386	0.991175	0.917899	1.0703	0.821032	SeqId_17380_2.PHENO1.glm.linear	2	73.964	0.0201046	1455.69	UBE2K
	IVW	-0.00650216	0.0288365	-0.0630207	0.0500163	0.993519	0.938924	1.05129	0.821603	SeqId_4337_49.PHENO1.glm.linear	2	136.169	0.0363975	1456.7	CRP
	IVW	0.0165653	0.0736235	-0.127734	0.160865	1.0167	0.880087	1.17453	0.821979	SeqId_2890_59.PHENO1.glm.linear	1	40.9983	0.00565338	1457.37	CCL28
	IVW	0.00991739	0.0441117	-0.0765399	0.0963746	1.00997	0.926316	1.10117	0.822116	SeqId_3348_49.PHENO1.glm.linear	3	41.1451	0.0168341	1457.61	BMP1
	IVW	-0.00261126	0.0116204	-0.0253868	0.0201642	0.997392	0.974933	1.02037	0.822201	SeqId_17748_21.PHENO1.glm.linear	11	290.049	0.307033	1457.76	TP53I3
	IVW	-0.0239649	0.10692	-0.233525	0.185595	0.97632	0.791738	1.20393	0.82265	SeqId_9913_4.PHENO1.glm.linear	1	20.1095	0.00278096	1458.56	RRBP1
	IVW	0.0074001	0.0332375	-0.0577443	0.0725445	1.00743	0.943891	1.07524	0.823814	SeqId_2946_52.PHENO1.glm.linear	4	64.5912	0.0346039	1460.62	CFD
	IVW	-0.025079	0.113041	-0.246635	0.196477	0.975233	0.781426	1.21711	0.824425	SeqId_11134_30.PHENO1.glm.linear	2	26.5554	0.00731239	1461.7	MTRF1L
	IVW	0.0107337	0.0484694	-0.0842646	0.105732	1.01079	0.919188	1.11152	0.82474	SeqId_6925_26.PHENO1.glm.linear	4	59.1698	0.0317917	1462.26	SNX8
	IVW	-0.0136349	0.062039	-0.135229	0.107959	0.986458	0.873516	1.114	0.826042	SeqId_3381_24.PHENO1.glm.linear	1	78.3878	0.0107537	1464.57	LYN
	IVW	-0.0145958	0.0664108	-0.144758	0.115567	0.98551	0.865231	1.12251	0.826042	SeqId_3453_87.PHENO1.glm.linear	1	68.3125	0.00938447	1464.57	LYN
	IVW	-0.0192009	0.0873972	-0.190496	0.152094	0.980982	0.826549	1.16427	0.826107	SeqId_3405_6.PHENO1.glm.linear	1	37.2752	0.00514263	1464.69	UFC1
	IVW	0.012651	0.0579147	-0.10086	0.126162	1.01273	0.90406	1.13447	0.827085	SeqId_14623_26.PHENO1.glm.linear	3	74.1163	0.0299204	1466.42	SUMO3
	IVW	-0.00453259	0.0209368	-0.045568	0.0365028	0.995478	0.955455	1.03718	0.828607	SeqId_16614_27.PHENO1.glm.linear	4	141.145	0.0726373	1469.12	RSPO1
	IVW	-0.0132645	0.061282	-0.133375	0.106846	0.986823	0.875137	1.11276	0.828637	SeqId_4254_6.PHENO1.glm.linear	1	70.7024	0.00970959	1469.17	NUDCD3
	IVW	-0.0197343	0.0912165	-0.198515	0.159047	0.980459	0.819947	1.17239	0.828718	SeqId_12534_10.PHENO1.glm.linear	1	30.689	0.00423782	1469.32	CALCOCO2
	IVW	0.00507506	0.0237144	-0.0414043	0.0515544	1.00509	0.959441	1.05291	0.830541	SeqId_18280_29.PHENO1.glm.linear	3	173.82	0.0674552	1472.55	DTD2
	IVW	0.00471527	0.0220684	-0.038538	0.0479685	1.00473	0.962195	1.04914	0.830807	SeqId_12563_2.PHENO1.glm.linear	5	124.184	0.0793212	1473.02	TNFAIP8
	IVW	-0.00233198	0.0109294	-0.0237532	0.0190892	0.997671	0.976527	1.01927	0.83104	SeqId_16823_75.PHENO1.glm.linear	10	271.086	0.273469	1473.43	APOL3
	IVW	-0.0212385	0.0999459	-0.217129	0.174652	0.978985	0.804826	1.19083	0.831717	SeqId_5063_12.PHENO1.glm.linear	1	22.0192	0.00304426	1474.63	CD244
	IVW	-0.00347067	0.0164405	-0.0356935	0.0287522	0.996535	0.964936	1.02917	0.832806	SeqId_3292_75.PHENO1.glm.linear	6	186.045	0.13413	1476.56	CD48
	IVW	-0.00451324	0.0214885	-0.04663	0.0376035	0.995497	0.954441	1.03832	0.833644	SeqId_15514_26.PHENO1.glm.linear	4	168.438	0.0854823	1478.05	BCHE
	IVW	0.00492434	0.0234522	-0.0410411	0.0508898	1.00494	0.95979	1.05221	0.833688	SeqId_19590_46.PHENO1.glm.linear	3	371.986	0.13405	1478.13	SFTPD
	IVW	0.021847	0.104095	-0.182174	0.225868	1.02209	0.833456	1.25341	0.833764	SeqId_6550_4.PHENO1.glm.linear	1	20.5916	0.00284745	1478.26	ICAM4
	IVW	0.00429287	0.0205253	-0.035936	0.0445217	1.0043	0.964702	1.04553	0.834331	SeqId_3535_84.PHENO1.glm.linear	6	192.256	0.13799	1479.27	DKK1
	IVW	0.00505279	0.0242309	-0.042439	0.0525446	1.00507	0.958449	1.05395	0.834818	SeqId_3640_14.PHENO1.glm.linear	2	236.904	0.0616632	1480.13	LRPAP1
	IVW	0.00764649	0.0367145	-0.0643125	0.0796055	1.00768	0.937712	1.08286	0.835019	SeqId_2837_3.PHENO1.glm.linear	2	100.605	0.0271495	1480.49	MET
	IVW	-0.009937	0.0477879	-0.1036	0.0837256	0.990112	0.901586	1.08733	0.835276	SeqId_2579_17.PHENO1.glm.linear	2	156.334	0.0415636	1480.94	MMP9
	IVW	-0.0170399	0.0819539	-0.177667	0.143587	0.983104	0.837221	1.15441	0.835291	SeqId_9838_4.PHENO1.glm.linear	1	34.6044	0.00477591	1480.97	SMAD1
	IVW	0.0122304	0.0591137	-0.10363	0.128091	1.01231	0.901559	1.13666	0.836091	SeqId_11287_14.PHENO1.glm.linear	1	63.6544	0.00875017	1482.39	CYB5A
	IVW	0.0164516	0.079516	-0.139397	0.1723	1.01659	0.869883	1.18803	0.836091	SeqId_7803_4.PHENO1.glm.linear	1	35.1525	0.00485119	1482.39	CHST1
	IVW	-0.0121438	0.0588507	-0.127489	0.103202	0.98793	0.880303	1.10871	0.836518	SeqId_14111_15.PHENO1.glm.linear	1	58.85	0.00809508	1483.15	THBS2
	IVW	-0.0130895	0.0636306	-0.137803	0.111624	0.986996	0.87127	1.11809	0.837017	SeqId_4250_23.PHENO1.glm.linear	2	42.862	0.0117499	1484.03	NSFL1C
	IVW	-0.00939252	0.0458576	-0.0992718	0.0804868	0.990651	0.905497	1.08381	0.837713	SeqId_15529_33.PHENO1.glm.linear	1	108.596	0.0148364	1485.27	VEGFA
	IVW	-0.0219056	0.106951	-0.231526	0.187715	0.978333	0.793322	1.20649	0.837713	SeqId_2597_8.PHENO1.glm.linear	1	21.5866	0.00298463	1485.27	CSRP1
	IVW	-0.0192129	0.0940059	-0.203461	0.165035	0.98097	0.815902	1.17943	0.838057	SeqId_19616_100.PHENO1.glm.linear	1	26.7554	0.00369664	1485.87	EFHD1
	IVW	0.00371109	0.0181653	-0.0318922	0.0393144	1.00372	0.968611	1.0401	0.838123	SeqId_19251_56.PHENO1.glm.linear	3	316.063	0.11624	1485.99	SRGN
	IVW	-0.00351213	0.0172879	-0.0373958	0.0303715	0.996494	0.963295	1.03084	0.839013	SeqId_3299_29.PHENO1.glm.linear	7	127.41	0.11015	1487.57	CNTN5
	IVW	0.00645869	0.0317969	-0.055862	0.0687794	1.00648	0.94567	1.0712	0.839038	SeqId_9335_28.PHENO1.glm.linear	3	95.1297	0.0380804	1487.62	PSG9
	IVW	0.00331935	0.0163699	-0.0287651	0.0354038	1.00332	0.971645	1.03604	0.839314	SeqId_2789_26.PHENO1.glm.linear	5	196.521	0.119982	1488.1	MMP7
	IVW	-0.00591583	0.0294854	-0.0637062	0.0518746	0.994102	0.938281	1.05324	0.840983	SeqId_2977_7.PHENO1.glm.linear	3	315.917	0.116192	1491.06	EDAR
	IVW	-0.00868807	0.0433193	-0.0935924	0.0762163	0.99135	0.910654	1.0792	0.841044	SeqId_6448_36.PHENO1.glm.linear	2	62.7455	0.0171074	1491.17	SEMA3C
	IVW	0.0050472	0.0253724	-0.0446818	0.0547762	1.00506	0.956302	1.0563	0.842322	SeqId_2658_27.PHENO1.glm.linear	6	101.871	0.0781894	1493.44	NTRK3
	IVW	-0.0020043	0.0101304	-0.0218594	0.0178508	0.997998	0.978378	1.01801	0.843162	SeqId_13983_27.PHENO1.glm.linear	9	394.504	0.330174	1494.93	CRYZ
	IVW	0.00359213	0.018293	-0.0322615	0.0394458	1.0036	0.968253	1.04023	0.844323	SeqId_16558_2.PHENO1.glm.linear	9	158.513	0.165316	1496.99	MYOC
	IVW	0.0177625	0.0907862	-0.160175	0.1957	1.01792	0.851995	1.21616	0.844882	SeqId_5825_49.PHENO1.glm.linear	1	26.4805	0.00365881	1497.98	IFNGR1
	IVW	-0.0318379	0.163003	-0.351318	0.287642	0.968664	0.70376	1.33328	0.845142	SeqId_2966_65.PHENO1.glm.linear	3	22.2884	0.00919	1498.44	CLEC11A
	IVW	-0.00262212	0.0135246	-0.0291298	0.0238855	0.997381	0.97129	1.02417	0.846271	SeqId_6234_74.PHENO1.glm.linear	14	183.323	0.262842	1500.44	VIT
	IVW	0.0119378	0.0616885	-0.10897	0.132845	1.01201	0.896758	1.14207	0.846554	SeqId_4707_50.PHENO1.glm.linear	2	29.035	0.00798973	1500.94	YWHAH
	IVW	0.00937723	0.0486444	-0.085964	0.104719	1.00942	0.917627	1.1104	0.847138	SeqId_9950_229.PHENO1.glm.linear	1	102.147	0.0139676	1501.98	LAG3
	IVW	0.0128553	0.0668478	-0.118164	0.143875	1.01294	0.88855	1.15474	0.847501	SeqId_3415_61.PHENO1.glm.linear	1	49.424	0.00680731	1502.62	IBSP
	IVW	0.0169725	0.0886344	-0.156748	0.190693	1.01712	0.85492	1.21009	0.848142	SeqId_4240_31.PHENO1.glm.linear	1	27.7695	0.00383621	1503.76	PKM2
	IVW	-0.0146862	0.0773471	-0.166284	0.136911	0.985421	0.846806	1.14673	0.849408	SeqId_6604_59.PHENO1.glm.linear	1	36.4288	0.00502644	1506	NDNF
	IVW	-0.00193517	0.010298	-0.022119	0.0182486	0.998067	0.978124	1.01842	0.850942	SeqId_5646_20.PHENO1.glm.linear	10	611.425	0.459157	1508.72	RNASE6
	IVW	-0.0047744	0.0254394	-0.0546347	0.0450859	0.995237	0.946831	1.04612	0.85113	SeqId_2948_58.PHENO1.glm.linear	6	109.126	0.0832942	1509.05	GHR
	IVW	-0.00326978	0.017453	-0.037477	0.0309374	0.996736	0.963217	1.03142	0.851388	SeqId_18340_2.PHENO1.glm.linear	6	247.735	0.171001	1509.51	PSMB4
	IVW	0.0294381	0.157179	-0.278626	0.337502	1.02988	0.756823	1.40144	0.851433	SeqId_19241_31.PHENO1.glm.linear	1	25.3883	0.00350842	1509.59	RBP5
	IVW	0.00750346	0.0403311	-0.071544	0.0865509	1.00753	0.930955	1.09041	0.852408	SeqId_3605_77.PHENO1.glm.linear	1	142.868	0.0194276	1511.32	MASP1
	IVW	0.00321349	0.017277	-0.0306489	0.0370759	1.00322	0.969816	1.03777	0.852447	SeqId_18917_53.PHENO1.glm.linear	6	289.721	0.19435	1511.39	AMY2A
	IVW	-0.0170628	0.0921388	-0.197652	0.163526	0.983082	0.820656	1.17766	0.853084	SeqId_2642_4.PHENO1.glm.linear	1	27.0966	0.00374361	1512.52	PAFAH1B2
	IVW	0.0140101	0.0758194	-0.134593	0.162613	1.01411	0.874071	1.17658	0.8534	SeqId_18386_36.PHENO1.glm.linear	1	39.8676	0.00549832	1513.08	GLRX
	IVW	0.0147275	0.080568	-0.143183	0.172638	1.01484	0.866596	1.18844	0.854958	SeqId_8265_225.PHENO1.glm.linear	1	33.0295	0.00455954	1515.84	TMPO
	IVW	0.0077312	0.0429979	-0.0765431	0.0920055	1.00776	0.926313	1.09637	0.857306	SeqId_3323_37.PHENO1.glm.linear	7	74.0835	0.067143	1520	LRP8
	IVW	0.00409631	0.0228355	-0.0406604	0.048853	1.0041	0.960155	1.05007	0.857636	SeqId_10490_3.PHENO1.glm.linear	3	240.166	0.0908629	1520.59	RPN1
	IVW	-0.00906268	0.050751	-0.108533	0.0904074	0.990978	0.897149	1.09462	0.858274	SeqId_17345_12.PHENO1.glm.linear	1	97.5684	0.0133499	1521.72	ZADH2
	IVW	-0.00256916	0.0144992	-0.030987	0.0258487	0.997434	0.969488	1.02619	0.859357	SeqId_6551_94.PHENO1.glm.linear	4	312.433	0.147762	1523.64	SERPINA12
	IVW	0.00364833	0.020701	-0.0369248	0.0442215	1.00365	0.963749	1.04521	0.860106	SeqId_11493_169.PHENO1.glm.linear	3	194.077	0.0747289	1524.97	DYNLL2
	IVW	-0.0159083	0.0908097	-0.193892	0.162075	0.984218	0.823747	1.17595	0.860936	SeqId_2605_49.PHENO1.glm.linear	1	28.6016	0.00395072	1526.44	TNFRSF8
	IVW	-0.0102174	0.0585157	-0.124906	0.104471	0.989835	0.88258	1.11012	0.861386	SeqId_11530_37.PHENO1.glm.linear	3	55.192	0.0224523	1527.24	HMBS
	IVW	-0.0119455	0.0688441	-0.146877	0.122986	0.988126	0.8634	1.13087	0.862247	SeqId_15589_1.PHENO1.glm.linear	3	56.5524	0.022993	1528.76	GC
	IVW	-0.00415452	0.0240114	-0.051216	0.042907	0.995854	0.950073	1.04384	0.862634	SeqId_14076_74.PHENO1.glm.linear	4	118.897	0.0618968	1529.45	CST4
	IVW	-0.00625727	0.0362922	-0.0773887	0.0648741	0.993762	0.92553	1.06702	0.863112	SeqId_8992_1.PHENO1.glm.linear	1	174.361	0.023609	1530.3	TMEM2
	IVW	-0.00291755	0.0170557	-0.0363461	0.030511	0.997087	0.964306	1.03098	0.864177	SeqId_4496_60.PHENO1.glm.linear	8	176.306	0.163731	1532.19	MMP12
	IVW	0.00878546	0.0513994	-0.0919556	0.109527	1.00882	0.912146	1.11575	0.864283	SeqId_18295_102.PHENO1.glm.linear	2	240.757	0.0626033	1532.37	GRHPR
	IVW	0.0122087	0.0715083	-0.127945	0.152362	1.01228	0.879902	1.16458	0.864435	SeqId_10603_1.PHENO1.glm.linear	1	52.1478	0.00717977	1532.64	HTN3
	IVW	-0.0120412	0.0707984	-0.150803	0.126721	0.988031	0.860017	1.1351	0.864949	SeqId_6930_95.PHENO1.glm.linear	3	54.6667	0.0222433	1533.56	ST8SIA6
	IVW	0.00195379	0.0115052	-0.0205961	0.0245037	1.00196	0.979615	1.02481	0.865154	SeqId_4991_12.PHENO1.glm.linear	11	250.676	0.276894	1533.92	GPC5
	IVW	-0.00222181	0.0131073	-0.0279116	0.0234679	0.997781	0.972474	1.02375	0.865396	SeqId_6081_52.PHENO1.glm.linear	11	139.552	0.175717	1534.35	PCOLCE2
	IVW	-0.00536685	0.0323258	-0.0687243	0.0579906	0.994648	0.933584	1.05971	0.868138	SeqId_10445_20.PHENO1.glm.linear	4	120.057	0.0624628	1539.21	APOM
	IVW	-0.00354685	0.0215272	-0.0457393	0.0386456	0.996459	0.955291	1.0394	0.869132	SeqId_5139_32.PHENO1.glm.linear	5	122.08	0.0780822	1540.97	UNC5C
	IVW	0.0285464	0.175102	-0.314648	0.371741	1.02896	0.730046	1.45026	0.870497	SeqId_2938_55.PHENO1.glm.linear	2	37.8178	0.0103815	1543.39	APOE
	IVW	0.00819898	0.0504182	-0.0906189	0.107017	1.00823	0.913366	1.11295	0.870818	SeqId_8841_65.PHENO1.glm.linear	2	46.0449	0.0126114	1543.96	CILP2
	IVW	-0.00892515	0.0551259	-0.11697	0.0991197	0.991115	0.889612	1.1042	0.871381	SeqId_15414_316.PHENO1.glm.linear	1	76.3278	0.010474	1544.96	LDHA
	IVW	-0.00208172	0.0128799	-0.0273259	0.0231625	0.99792	0.973044	1.02343	0.871601	SeqId_17702_53.PHENO1.glm.linear	6	277.655	0.187776	1545.35	UGT1A1
	IVW	0.0156578	0.0970783	-0.174612	0.205928	1.01578	0.839783	1.22866	0.871865	SeqId_3344_60.PHENO1.glm.linear	1	24.632	0.00340427	1545.82	SERPINC1
	IVW	0.00214284	0.0133007	-0.0239261	0.0282117	1.00215	0.976358	1.02861	0.872009	SeqId_5584_21.PHENO1.glm.linear	13	287.168	0.341486	1546.07	TCN2
	IVW	-0.00176213	0.0110446	-0.0234092	0.0198849	0.998239	0.976863	1.02008	0.873238	SeqId_3054_3.PHENO1.glm.linear	15	244.274	0.33736	1548.25	HP
	IVW	0.00408548	0.0258171	-0.0465151	0.0546861	1.00409	0.95455	1.05621	0.874262	SeqId_11681_8.PHENO1.glm.linear	3	206.83	0.0792503	1550.07	AGFG1
	IVW	0.0062117	0.0393263	-0.0708664	0.0832898	1.00623	0.931586	1.08686	0.874494	SeqId_7192_37.PHENO1.glm.linear	2	247.334	0.0642036	1550.48	IFNLR1
	IVW	0.0116929	0.0747044	-0.134725	0.158111	1.01176	0.873956	1.1713	0.875622	SeqId_9995_6.PHENO1.glm.linear	1	40.4371	0.00557642	1552.48	DUT
	IVW	-0.00251214	0.0160957	-0.0340592	0.0290349	0.997491	0.966514	1.02946	0.875974	SeqId_19365_11.PHENO1.glm.linear	3	314.284	0.115661	1553.1	BCAT2
	IVW	-0.00421522	0.0270371	-0.0572069	0.0487765	0.995794	0.944399	1.04999	0.876108	SeqId_13102_1.PHENO1.glm.linear	3	111.581	0.0443738	1553.34	FAM3D
	IVW	-0.00703006	0.0451232	-0.0954699	0.0814098	0.992995	0.908946	1.08482	0.876193	SeqId_12677_164.PHENO1.glm.linear	1	135.197	0.0184037	1553.49	FLII
	IVW	0.00517051	0.0332031	-0.0599063	0.0702474	1.00518	0.941853	1.07277	0.876251	SeqId_16916_19.PHENO1.glm.linear	5	95.7928	0.0623167	1553.59	SLITRK6
	IVW	-0.00629585	0.040576	-0.0858233	0.0732316	0.993724	0.917756	1.07598	0.876694	SeqId_15594_47.PHENO1.glm.linear	5	47.9673	0.0322065	1554.38	HTRA1
	IVW	0.00264146	0.0170256	-0.030728	0.0360109	1.00264	0.969739	1.03667	0.876706	SeqId_5018_68.PHENO1.glm.linear	4	222.575	0.109937	1554.4	PRDX6
	IVW	0.0173248	0.111674	-0.201551	0.236201	1.01748	0.817462	1.26643	0.876712	SeqId_7228_2.PHENO1.glm.linear	2	24.8699	0.00685147	1554.41	ST6GALNAC6
	IVW	-0.00503161	0.0325205	-0.0687706	0.0587074	0.994981	0.933541	1.06046	0.877041	SeqId_9201_13.PHENO1.glm.linear	2	115.621	0.0310756	1554.99	TAGLN2
	IVW	0.00193726	0.0125606	-0.0226811	0.0265557	1.00194	0.977574	1.02691	0.877426	SeqId_4249_64.PHENO1.glm.linear	7	266.094	0.205418	1555.68	NME2
	IVW	-0.00198674	0.0130936	-0.0276496	0.0236761	0.998015	0.972729	1.02396	0.879397	SeqId_4979_34.PHENO1.glm.linear	11	142.115	0.178368	1559.17	DPT
	IVW	0.0020332	0.0134204	-0.0242703	0.0283367	1.00204	0.976022	1.02874	0.879581	SeqId_3313_21.PHENO1.glm.linear	7	228.42	0.181616	1559.5	FCN2
	IVW	0.0126632	0.0842141	-0.152393	0.17772	1.01274	0.85865	1.19449	0.880473	SeqId_3311_27.PHENO1.glm.linear	4	39.5739	0.0214891	1561.08	FCGR3B
	IVW	0.0160831	0.107221	-0.194066	0.226232	1.01621	0.823604	1.25387	0.880765	SeqId_13473_55.PHENO1.glm.linear	1	19.8961	0.00275154	1561.6	ITPKA
	IVW	0.00781799	0.0521278	-0.0943507	0.109987	1.00785	0.909964	1.11626	0.880783	SeqId_7921_65.PHENO1.glm.linear	3	133.649	0.0526873	1561.63	FJX1
	IVW	-0.00300719	0.0202733	-0.0427422	0.0367278	0.996997	0.958158	1.03741	0.88208	SeqId_18871_24.PHENO1.glm.linear	9	166.929	0.172579	1563.93	AIF1L
	IVW	-0.00164058	0.0110715	-0.0233404	0.0200592	0.998361	0.97693	1.02026	0.882201	SeqId_9578_263.PHENO1.glm.linear	9	310.881	0.279767	1564.14	MANSC4
	IVW	-0.00366058	0.0247299	-0.0521304	0.0448092	0.996346	0.949205	1.04583	0.882325	SeqId_15556_49.PHENO1.glm.linear	8	156.195	0.147815	1564.36	AMY2B
	IVW	0.00571282	0.0387058	-0.0701492	0.0815748	1.00573	0.932255	1.08499	0.882662	SeqId_15314_49.PHENO1.glm.linear	2	205.35	0.0538927	1564.96	CLIC4
	IVW	0.00175808	0.0120002	-0.0217619	0.0252781	1.00176	0.978473	1.0256	0.883524	SeqId_3173_49.PHENO1.glm.linear	9	434.304	0.351767	1566.49	NAAA
	IVW	-0.00212168	0.0145214	-0.0305832	0.0263398	0.997881	0.96988	1.02669	0.883837	SeqId_18218_48.PHENO1.glm.linear	10	215.81	0.230564	1567.04	CNRIP1
	IVW	0.00658165	0.0453098	-0.0822238	0.0953871	1.0066	0.921066	1.10008	0.884506	SeqId_4232_19.PHENO1.glm.linear	3	66.7114	0.0270118	1568.23	IGF1R
	IVW	-0.00686228	0.0473136	-0.0995952	0.0858707	0.993161	0.905204	1.08967	0.884681	SeqId_17785_11.PHENO1.glm.linear	1	105.683	0.0144441	1568.54	RCL
	IVW	-0.0029783	0.0205522	-0.0432598	0.0373032	0.997026	0.957663	1.03801	0.884779	SeqId_15391_114.PHENO1.glm.linear	4	166.41	0.0845403	1568.71	GAS6
	IVW	-0.0142905	0.0988425	-0.208018	0.179437	0.985811	0.812192	1.19654	0.885044	SeqId_12691_44.PHENO1.glm.linear	1	23.3459	0.00322709	1569.18	SHMT2
	IVW	-0.00366401	0.0253489	-0.0533469	0.0460188	0.996343	0.948051	1.04709	0.885071	SeqId_7757_5.PHENO1.glm.linear	8	260.81	0.224583	1569.23	HLA-DQA2
	IVW	0.00270915	0.0188154	-0.0341684	0.0395867	1.00271	0.966409	1.04038	0.885512	SeqId_2831_29.PHENO1.glm.linear	3	512.752	0.175856	1570.01	KLK11
	IVW	0.00619505	0.0432887	-0.0786492	0.0910393	1.00621	0.924364	1.09531	0.886203	SeqId_6620_82.PHENO1.glm.linear	2	60.9469	0.0166251	1571.24	LINGO1
	IVW	0.0128498	0.0899485	-0.163446	0.189146	1.01293	0.849212	1.20822	0.886403	SeqId_11229_16.PHENO1.glm.linear	1	27.04	0.00373582	1571.59	ERN1
	IVW	0.0033669	0.0236086	-0.042905	0.0496388	1.00337	0.958002	1.05089	0.886595	SeqId_10977_55.PHENO1.glm.linear	7	106.099	0.0934477	1571.93	UCMA
	IVW	0.00825461	0.0580802	-0.105581	0.12209	1.00829	0.899802	1.12986	0.886982	SeqId_15427_35.PHENO1.glm.linear	2	33.5405	0.00921813	1572.62	LOXL3
	IVW	0.00281851	0.0199402	-0.0362636	0.0419006	1.00282	0.964386	1.04279	0.887595	SeqId_12016_60.PHENO1.glm.linear	6	119.422	0.0904423	1573.71	CBL
	IVW	0.00358744	0.0254539	-0.0463012	0.0534761	1.00359	0.954754	1.05493	0.887918	SeqId_3508_78.PHENO1.glm.linear	6	68.1829	0.0537219	1574.28	CCL22
	IVW	0.0072888	0.0517888	-0.0942154	0.108793	1.00732	0.910087	1.11493	0.888075	SeqId_15542_19.PHENO1.glm.linear	1	88.1976	0.0120832	1574.56	CKMT1A
	IVW	0.00225533	0.0160377	-0.0291779	0.0336885	1.00226	0.971244	1.03426	0.888165	SeqId_3310_62.PHENO1.glm.linear	14	175.588	0.254575	1574.72	FCGR2B
	IVW	0.00230083	0.0163807	-0.0298048	0.0344064	1.0023	0.970635	1.03501	0.888297	SeqId_11211_7.PHENO1.glm.linear	7	140.285	0.119945	1574.95	TBCE
	IVW	-0.0103595	0.0743999	-0.156181	0.135462	0.989694	0.855405	1.14507	0.88926	SeqId_12684_5.PHENO1.glm.linear	1	39.9328	0.00550726	1576.66	SCIN
	IVW	-0.0193726	0.139482	-0.292753	0.254008	0.980814	0.746206	1.28918	0.889538	SeqId_15640_54.PHENO1.glm.linear	1	24.7949	0.0034267	1577.15	TAGLN
	IVW	0.0135934	0.0990897	-0.180619	0.207806	1.01369	0.834754	1.23097	0.890886	SeqId_8894_80.PHENO1.glm.linear	2	35.5044	0.0097526	1579.54	HNRNPAB
	IVW	0.00157788	0.0115589	-0.0210772	0.024233	1.00158	0.979143	1.02453	0.89142	SeqId_9326_33.PHENO1.glm.linear	6	373.948	0.237435	1580.49	ITIH2
	IVW	-0.00392558	0.0289929	-0.0607507	0.0528995	0.996082	0.941058	1.05432	0.892297	SeqId_15503_15.PHENO1.glm.linear	4	122.489	0.0636473	1582.04	LEFTY2
	IVW	-0.00527809	0.0390603	-0.0818349	0.0712787	0.994736	0.921424	1.07388	0.892512	SeqId_3622_33.PHENO1.glm.linear	3	96.6356	0.0386599	1582.42	LGMN
	IVW	-0.00673236	0.0501867	-0.105096	0.0916317	0.99329	0.900238	1.09596	0.893287	SeqId_8243_55.PHENO1.glm.linear	1	93.3333	0.0127778	1583.8	SPINK1
	IVW	-0.00811702	0.0608777	-0.127435	0.111201	0.991916	0.880351	1.11762	0.89393	SeqId_15386_7.PHENO1.glm.linear	1	64.7404	0.00889812	1584.94	FABP4
	IVW	0.00227148	0.017083	-0.0312105	0.0357535	1.00227	0.969271	1.0364	0.894219	SeqId_3773_15.PHENO1.glm.linear	5	180.238	0.111146	1585.45	TEK
	IVW	0.0107152	0.0806341	-0.147325	0.168755	1.01077	0.863014	1.18383	0.894283	SeqId_4145_58.PHENO1.glm.linear	3	37.8742	0.0155167	1585.56	NTF3
	IVW	-0.0114584	0.0864585	-0.180914	0.157997	0.988607	0.834507	1.17116	0.894565	SeqId_18175_65.PHENO1.glm.linear	1	29.8722	0.0041255	1586.06	VAT1
	IVW	-0.0110122	0.0833419	-0.174359	0.152335	0.989048	0.839995	1.16455	0.894879	SeqId_17739_1.PHENO1.glm.linear	2	66.2291	0.01804	1586.62	HADH
	IVW	0.0133788	0.101884	-0.186311	0.213068	1.01347	0.830016	1.23747	0.895528	SeqId_10552_88.PHENO1.glm.linear	1	22.5042	0.00311111	1587.77	KLRC4
	IVW	-0.00947424	0.0722411	-0.151064	0.132116	0.990571	0.859793	1.14124	0.895659	SeqId_13621_31.PHENO1.glm.linear	1	102.439	0.0140069	1588	AP2A2
	IVW	-0.00147874	0.0114819	-0.0239828	0.0210253	0.998522	0.976302	1.02125	0.897525	SeqId_16781_2.PHENO1.glm.linear	11	301.864	0.315592	1591.31	ENGASE
	IVW	0.00326062	0.0255309	-0.046779	0.0533002	1.00327	0.954298	1.05475	0.898376	SeqId_9793_145.PHENO1.glm.linear	6	82.9342	0.0645938	1592.82	IGDCC4
	IVW	-0.0110928	0.0868938	-0.181402	0.159216	0.988968	0.8341	1.17259	0.898418	SeqId_19115_13.PHENO1.glm.linear	1	29.5254	0.0040778	1592.9	CMBL
	IVW	-0.0133239	0.104542	-0.218222	0.191574	0.986764	0.803947	1.21115	0.898583	SeqId_10015_119.PHENO1.glm.linear	1	20.6523	0.00285581	1593.19	KCNAB2
	IVW	0.0103263	0.0815425	-0.149494	0.170147	1.01038	0.861144	1.18548	0.899227	SeqId_14009_65.PHENO1.glm.linear	1	33.7919	0.00466431	1594.33	TNFAIP3
	IVW	0.0133122	0.105287	-0.193047	0.219671	1.0134	0.824443	1.24567	0.899386	SeqId_11307_33.PHENO1.glm.linear	1	19.5555	0.00270456	1594.61	WWP1
	IVW	0.0033491	0.0265221	-0.0486332	0.0553314	1.00335	0.95253	1.05689	0.899514	SeqId_12395_86.PHENO1.glm.linear	3	117.523	0.0466265	1594.84	DARS2
	IVW	-0.0111997	0.089598	-0.186809	0.164409	0.988863	0.829602	1.1787	0.900524	SeqId_10462_14.PHENO1.glm.linear	1	27.5608	0.0038075	1596.63	INSL5
	IVW	-0.0116251	0.093001	-0.193904	0.170654	0.988442	0.823737	1.18608	0.900524	SeqId_11241_8.PHENO1.glm.linear	1	81.2135	0.011137	1596.63	ASL
	IVW	0.0119401	0.095521	-0.175278	0.199158	1.01201	0.839224	1.22037	0.900524	SeqId_6504_65.PHENO1.glm.linear	1	24.2341	0.00334945	1596.63	LOXL2
	IVW	0.00890301	0.0716926	-0.131612	0.149418	1.00894	0.876681	1.16116	0.90117	SeqId_18899_82.PHENO1.glm.linear	1	46.9161	0.00646413	1597.78	HDGFRP3
	IVW	-0.00238222	0.0192445	-0.0401008	0.0353363	0.997621	0.960693	1.03597	0.901484	SeqId_3651_50.PHENO1.glm.linear	6	218.807	0.154111	1598.33	KDR
	IVW	0.00153336	0.0124308	-0.0228305	0.0258973	1.00153	0.977428	1.02624	0.901829	SeqId_2888_49.PHENO1.glm.linear	14	210.16	0.290155	1598.94	C7
	IVW	0.00806341	0.0662437	-0.121772	0.137899	1.0081	0.88535	1.14786	0.903118	SeqId_7922_5.PHENO1.glm.linear	2	25.3553	0.00698424	1601.23	ADM
	IVW	0.00326341	0.0268633	-0.0493876	0.0559144	1.00327	0.951812	1.05751	0.903309	SeqId_16606_85.PHENO1.glm.linear	3	120.289	0.0476713	1601.57	AKR1B1
	IVW	0.00405551	0.0334191	-0.0614447	0.0695557	1.00406	0.940405	1.07203	0.903411	SeqId_5687_5.PHENO1.glm.linear	2	118.906	0.0319305	1601.75	PRKCSH
	IVW	0.0011694	0.00973422	-0.0179093	0.0202481	1.00117	0.98225	1.02045	0.904378	SeqId_11103_24.PHENO1.glm.linear	10	369.396	0.339021	1603.46	HSPB1
	IVW	-0.00987018	0.0822512	-0.17108	0.151339	0.990178	0.842754	1.16339	0.904483	SeqId_15322_35.PHENO1.glm.linear	2	39.5577	0.0108539	1603.65	CRADD
	IVW	0.00133716	0.0112047	-0.0206236	0.023298	1.00134	0.979588	1.02357	0.905007	SeqId_17490_4.PHENO1.glm.linear	8	287.451	0.241972	1604.58	SH3BGRL3
	IVW	-0.00186695	0.0156754	-0.0325902	0.0288563	0.998135	0.967935	1.02928	0.905196	SeqId_6462_12.PHENO1.glm.linear	5	204.432	0.124212	1604.91	TIMP4
	IVW	0.00401622	0.0337835	-0.0621982	0.0702306	1.00402	0.939697	1.07276	0.90537	SeqId_9234_8.PHENO1.glm.linear	1	189.593	0.0256187	1605.22	TWSG1
	IVW	0.00172718	0.0146754	-0.0270361	0.0304904	1.00173	0.973326	1.03096	0.906311	SeqId_6444_15.PHENO1.glm.linear	9	399.161	0.332774	1606.89	PSG3
	IVW	-0.00258363	0.021961	-0.0456264	0.0404591	0.99742	0.955399	1.04129	0.906348	SeqId_3488_64.PHENO1.glm.linear	3	167.577	0.0651903	1606.95	CAT
	IVW	-0.0036558	0.0314999	-0.0653945	0.0580829	0.996351	0.936698	1.0598	0.907607	SeqId_7866_11.PHENO1.glm.linear	2	309.915	0.0791627	1609.19	DNAJC30
	IVW	0.00556002	0.0486171	-0.0897277	0.100848	1.00558	0.91418	1.10611	0.90895	SeqId_5316_54.PHENO1.glm.linear	4	46.3322	0.0250671	1611.57	F2
	IVW	0.00154893	0.0136436	-0.0251921	0.02829	1.00155	0.975123	1.02869	0.909612	SeqId_19188_21.PHENO1.glm.linear	9	299.423	0.272263	1612.74	NAP1L4
	IVW	0.00664636	0.058761	-0.108523	0.121816	1.00667	0.897158	1.12955	0.909945	SeqId_16610_13.PHENO1.glm.linear	2	54.0805	0.0147798	1613.33	LRP10
	IVW	-0.0233235	0.206575	-0.428204	0.381557	0.976946	0.651679	1.46456	0.910105	SeqId_18343_10.PHENO1.glm.linear	2	21.2266	0.00585363	1613.62	DECR2
	IVW	-0.00528276	0.0470166	-0.0974335	0.086868	0.994731	0.907163	1.09075	0.910538	SeqId_3499_77.PHENO1.glm.linear	1	108.713	0.0148521	1614.38	IL17B
	IVW	-0.00373695	0.0333565	-0.0691145	0.0616406	0.99627	0.93322	1.06358	0.910799	SeqId_10892_8.PHENO1.glm.linear	2	103.931	0.0280218	1614.85	OSMR
	IVW	0.00884029	0.0798235	-0.147611	0.165291	1.00888	0.862767	1.17974	0.911816	SeqId_5682_13.PHENO1.glm.linear	2	39.6918	0.0108903	1616.65	VASN
	IVW	-0.00938465	0.0877261	-0.181325	0.162555	0.990659	0.834165	1.17651	0.914807	SeqId_19379_154.PHENO1.glm.linear	1	26.5576	0.00366941	1621.95	RAB3D
	IVW	-0.00591042	0.0555751	-0.114836	0.103015	0.994107	0.891513	1.10851	0.915305	SeqId_6530_63.PHENO1.glm.linear	2	36.6201	0.010056	1622.83	PROL1
	IVW	0.00382686	0.0360298	-0.0667903	0.074444	1.00383	0.935391	1.07729	0.915413	SeqId_5131_15.PHENO1.glm.linear	3	59.0069	0.023967	1623.03	TNFRSF19
	IVW	0.0122377	0.115493	-0.214124	0.2386	1.01231	0.807248	1.26947	0.915614	SeqId_15372_43.PHENO1.glm.linear	1	20.8885	0.00288838	1623.38	BRD2
	IVW	0.00621105	0.0586599	-0.10876	0.121182	1.00623	0.896945	1.12883	0.915676	SeqId_9719_145.PHENO1.glm.linear	1	66.1644	0.00909206	1623.49	MMP16
	IVW	-0.00139243	0.0131584	-0.0271825	0.0243976	0.998609	0.973184	1.0247	0.915725	SeqId_17224_12.PHENO1.glm.linear	6	260.769	0.178393	1623.58	OGN
	IVW	0.0102091	0.0966857	-0.179291	0.199709	1.01026	0.835862	1.22105	0.915908	SeqId_14631_22.PHENO1.glm.linear	1	26.2283	0.00362408	1623.9	DUSP16
	IVW	-0.00473652	0.0452782	-0.0934801	0.0840071	0.995275	0.910756	1.08764	0.916686	SeqId_17814_8.PHENO1.glm.linear	2	101.912	0.0274924	1625.28	BPNT1
	IVW	0.00125505	0.0120445	-0.0223518	0.0248619	1.00126	0.977896	1.02517	0.91701	SeqId_7179_69.PHENO1.glm.linear	11	185.041	0.220372	1625.86	NFASC
	IVW	0.00438574	0.0422107	-0.0783458	0.0871173	1.0044	0.924645	1.09102	0.917248	SeqId_2737_22.PHENO1.glm.linear	2	60.3039	0.0164526	1626.28	NOV
	IVW	-0.00714107	0.0687328	-0.141855	0.127573	0.992884	0.867747	1.13607	0.917252	SeqId_12020_39.PHENO1.glm.linear	1	45.5029	0.00627064	1626.29	BPGM
	IVW	0.0080161	0.0785577	-0.145954	0.161986	1.00805	0.864197	1.17584	0.918724	SeqId_6923_1.PHENO1.glm.linear	1	35.067	0.00483945	1628.9	PLOD2
	IVW	-0.00445915	0.0437807	-0.0902678	0.0813495	0.995551	0.913687	1.08475	0.918874	SeqId_13450_49.PHENO1.glm.linear	1	125.813	0.0171481	1629.16	USP8
	IVW	0.00586687	0.0579353	-0.107684	0.119418	1.00588	0.897911	1.12684	0.919339	SeqId_10847_1.PHENO1.glm.linear	1	67.5934	0.00928659	1629.99	SIGLEC15
	IVW	-0.00169112	0.0170942	-0.0351952	0.0318129	0.99831	0.965417	1.03232	0.921194	SeqId_8814_33.PHENO1.glm.linear	6	164.565	0.120511	1633.28	PSAPL1
	IVW	-0.00201113	0.0204655	-0.0421228	0.0381005	0.997991	0.958752	1.03884	0.921719	SeqId_7905_30.PHENO1.glm.linear	8	207.384	0.187189	1634.21	HP
	IVW	-0.00235318	0.0242497	-0.0498816	0.0451753	0.99765	0.951342	1.04621	0.922695	SeqId_3291_30.PHENO1.glm.linear	4	127.739	0.0661948	1635.94	FCER2
	IVW	0.0025612	0.0264755	-0.0493298	0.0544522	1.00256	0.951867	1.05596	0.922934	SeqId_5631_83.PHENO1.glm.linear	3	210.538	0.0805566	1636.36	MLN
	IVW	-0.00215579	0.0223245	-0.0459111	0.0415995	0.997847	0.955127	1.04248	0.923071	SeqId_2190_55.PHENO1.glm.linear	7	130.943	0.112859	1636.61	F11
	IVW	-0.00269322	0.0282405	-0.0580435	0.0526571	0.99731	0.943609	1.05407	0.924023	SeqId_5852_6.PHENO1.glm.linear	2	153.019	0.0407179	1638.29	S100A12
	IVW	-0.00557814	0.0585705	-0.120374	0.109218	0.994437	0.886589	1.11541	0.924126	SeqId_15603_20.PHENO1.glm.linear	1	65.2643	0.00896948	1638.47	ITGA2
	IVW	-0.00124602	0.0131557	-0.0270307	0.0245386	0.998755	0.973331	1.02484	0.924542	SeqId_12659_13.PHENO1.glm.linear	8	196.225	0.178919	1639.21	OLA1
	IVW	0.00170605	0.0181068	-0.0337827	0.0371948	1.00171	0.966782	1.0379	0.924933	SeqId_4127_75.PHENO1.glm.linear	6	131.47	0.0986664	1639.91	C6
	IVW	0.00322127	0.0345525	-0.0645003	0.0709429	1.00323	0.937536	1.07352	0.925722	SeqId_16561_9.PHENO1.glm.linear	2	488.696	0.119378	1641.31	A1BG
	IVW	0.0031248	0.0340604	-0.0636323	0.0698819	1.00313	0.93835	1.07238	0.926902	SeqId_13947_371.PHENO1.glm.linear	1	199.599	0.0269343	1643.4	NUDT12
	IVW	0.00086445	0.00946881	-0.0176941	0.019423	1.00086	0.982462	1.01961	0.927258	SeqId_10816_150.PHENO1.glm.linear	9	458.792	0.364374	1644.03	PILRA
	IVW	0.00316212	0.035695	-0.0667987	0.0731229	1.00317	0.935383	1.07586	0.92941	SeqId_8258_22.PHENO1.glm.linear	5	63.4446	0.0421602	1647.84	UXS1
	IVW	0.00456968	0.0519641	-0.0972782	0.106418	1.00458	0.907304	1.11229	0.929925	SeqId_10605_22.PHENO1.glm.linear	3	54.5399	0.0221929	1648.76	APMAP
	IVW	-0.00504974	0.057649	-0.11804	0.10794	0.994963	0.888661	1.11398	0.930199	SeqId_12546_1.PHENO1.glm.linear	2	34.2929	0.00942294	1649.24	SMTN
	IVW	0.00511367	0.0588412	-0.110213	0.12044	1.00513	0.895643	1.12799	0.930746	SeqId_9883_29.PHENO1.glm.linear	2	81.1108	0.0220044	1650.21	GLO1
	IVW	0.00360935	0.0417653	-0.0782491	0.0854678	1.00362	0.924734	1.08923	0.931133	SeqId_12687_2.PHENO1.glm.linear	1	127.193	0.017333	1650.9	DECR1
	IVW	-0.00288524	0.033388	-0.0683245	0.062554	0.997119	0.933957	1.06455	0.931136	SeqId_11302_237.PHENO1.glm.linear	2	100.397	0.0270949	1650.9	TNR
	IVW	-0.00239185	0.0277455	-0.056772	0.0519883	0.997611	0.944809	1.05336	0.931302	SeqId_12675_14.PHENO1.glm.linear	1	375.76	0.0495283	1651.2	DARS
	IVW	-0.00777343	0.09069	-0.185523	0.169976	0.992257	0.83067	1.18528	0.931694	SeqId_15321_8.PHENO1.glm.linear	1	27.918	0.00385665	1651.89	CPLX2
	IVW	-0.00896079	0.104969	-0.214697	0.196775	0.991079	0.806786	1.21747	0.931971	SeqId_4148_49.PHENO1.glm.linear	1	19.9411	0.00275774	1652.38	PAPPA
	IVW	-0.00350126	0.041515	-0.0848691	0.0778665	0.996505	0.918633	1.08098	0.932788	SeqId_8006_12.PHENO1.glm.linear	1	134.836	0.0183555	1653.83	DNAJB12
	IVW	0.00310094	0.0370526	-0.0695209	0.0757228	1.00311	0.932841	1.07866	0.933303	SeqId_10948_14.PHENO1.glm.linear	2	89.7411	0.0242889	1654.75	PLD3
	IVW	0.00235668	0.0288864	-0.0542596	0.0589729	1.00236	0.947186	1.06075	0.934977	SeqId_10800_15.PHENO1.glm.linear	3	93.2798	0.0373675	1657.71	SERPINH1
	IVW	0.00808277	0.102382	-0.192582	0.208747	1.00812	0.824827	1.23213	0.937074	SeqId_5460_60.PHENO1.glm.linear	1	21.2991	0.002945	1661.43	DDX19B
	IVW	0.00692383	0.0900098	-0.169492	0.18334	1.00695	0.844093	1.20122	0.938685	SeqId_4840_73.PHENO1.glm.linear	1	26.9271	0.00372028	1664.29	CSF3
	IVW	-0.00083045	0.0109319	-0.0222566	0.0205957	0.99917	0.977989	1.02081	0.939447	SeqId_3449_58.PHENO1.glm.linear	8	300.842	0.250421	1665.64	SERPINA4
	IVW	-0.00112431	0.0150267	-0.0305762	0.0283276	0.998876	0.969887	1.02873	0.940357	SeqId_9370_69.PHENO1.glm.linear	6	184.738	0.133314	1667.25	GGH
	IVW	-0.00153476	0.0206694	-0.042046	0.0389765	0.998466	0.958826	1.03975	0.940809	SeqId_3376_49.PHENO1.glm.linear	5	362.632	0.201012	1668.05	IL17RD
	IVW	0.00115911	0.015823	-0.0298535	0.0321717	1.00116	0.970588	1.03269	0.941604	SeqId_8244_16.PHENO1.glm.linear	5	227.073	0.136096	1669.46	FUT8
	IVW	-0.00526437	0.0721386	-0.146653	0.136125	0.994749	0.863593	1.14582	0.941825	SeqId_11431_235.PHENO1.glm.linear	3	48.634	0.0198374	1669.86	RECQL
	IVW	0.00484423	0.0678192	-0.128079	0.137767	1.00486	0.879784	1.14771	0.943057	SeqId_13944_3.PHENO1.glm.linear	1	52.525	0.00723134	1672.04	SULT1A3
	IVW	-0.00443198	0.0623722	-0.126679	0.117815	0.995578	0.881016	1.12504	0.943352	SeqId_5000_52.PHENO1.glm.linear	4	72.7504	0.0388054	1672.56	LGALS3BP
	IVW	-0.00145371	0.0204898	-0.041613	0.0387056	0.998547	0.959241	1.03946	0.943439	SeqId_8953_47.PHENO1.glm.linear	5	322.775	0.182961	1672.72	HDGF
	IVW	0.00285351	0.0403859	-0.0763014	0.0820084	1.00286	0.926537	1.08546	0.943672	SeqId_5107_7.PHENO1.glm.linear	2	77.4755	0.021039	1673.13	NOTCH1
	IVW	-0.00119555	0.0171062	-0.0347231	0.032332	0.998805	0.965873	1.03286	0.944281	SeqId_8479_4.PHENO1.glm.linear	8	120.799	0.118279	1674.21	MMP10
	IVW	-0.00189428	0.0277797	-0.0563415	0.052553	0.998108	0.945216	1.05396	0.945635	SeqId_7933_75.PHENO1.glm.linear	4	85.7065	0.0454025	1676.61	ADAM22
	IVW	-0.00074416	0.0110286	-0.0223598	0.0208715	0.999256	0.977888	1.02109	0.946203	SeqId_6393_63.PHENO1.glm.linear	21	297.24	0.464678	1677.62	HSP90B1
	IVW	0.0067813	0.100966	-0.191108	0.204671	1.0068	0.826043	1.22712	0.946451	SeqId_19606_28.PHENO1.glm.linear	1	22.0862	0.0030535	1678.06	IHH
	IVW	0.00621118	0.0931677	-0.176394	0.188817	1.00623	0.838287	1.20782	0.946847	SeqId_5109_24.PHENO1.glm.linear	1	26.9665	0.0037257	1678.76	NRCAM
	IVW	-0.0064774	0.0990117	-0.200537	0.187582	0.993544	0.818291	1.20633	0.947839	SeqId_12428_2.PHENO1.glm.linear	1	22.8028	0.00315226	1680.52	LYPLAL1
	IVW	-0.00199667	0.0313291	-0.0634005	0.0594072	0.998005	0.938567	1.06121	0.949183	SeqId_10514_5.PHENO1.glm.linear	2	142.497	0.0380247	1682.9	PTGDS
	IVW	-0.00168181	0.0265727	-0.0537633	0.0503996	0.99832	0.947656	1.05169	0.949535	SeqId_10630_5.PHENO1.glm.linear	1	331.117	0.0439024	1683.52	ASRGL1
	IVW	-0.00356562	0.0563368	-0.113984	0.106853	0.996441	0.892272	1.11277	0.949535	SeqId_18313_4.PHENO1.glm.linear	1	70.9912	0.00974888	1683.52	HTATIP2
	IVW	0.0011594	0.0188641	-0.0358137	0.0381324	1.00116	0.96482	1.03887	0.950993	SeqId_5034_79.PHENO1.glm.linear	8	124.256	0.121254	1686.11	PRSS2
	IVW	0.00086775	0.0141452	-0.0268563	0.0285918	1.00087	0.973501	1.029	0.951084	SeqId_9313_27.PHENO1.glm.linear	11	285.126	0.303402	1686.27	CBLN1
	IVW	-0.00093448	0.0154546	-0.031225	0.029356	0.999066	0.969257	1.02979	0.951784	SeqId_18864_7.PHENO1.glm.linear	8	211.948	0.190524	1687.51	PRSS3
	IVW	-0.00277718	0.0465572	-0.0940277	0.0884733	0.997227	0.910258	1.09251	0.952434	SeqId_17764_108.PHENO1.glm.linear	2	102.861	0.0277414	1688.66	RHOC
	IVW	-0.00148156	0.0248535	-0.0501936	0.0472305	0.99852	0.951045	1.04836	0.952465	SeqId_8024_64.PHENO1.glm.linear	3	126.607	0.0500502	1688.72	TPST2
	IVW	0.00200011	0.0345098	-0.0656378	0.069638	1.002	0.93647	1.07212	0.953782	SeqId_12333_87.PHENO1.glm.linear	3	70.8651	0.0286455	1691.06	RPIA
	IVW	0.00188582	0.0331566	-0.0630999	0.0668716	1.00189	0.93885	1.06916	0.954644	SeqId_9816_37.PHENO1.glm.linear	2	120.759	0.032412	1692.58	ISOC1
	IVW	0.00623994	0.109823	-0.209009	0.221489	1.00626	0.811388	1.24793	0.95469	SeqId_15455_40.PHENO1.glm.linear	1	19.434	0.00268781	1692.67	ADAM15
	IVW	-0.00098327	0.0174416	-0.0351682	0.0332017	0.999017	0.965443	1.03376	0.955043	SeqId_3339_33.PHENO1.glm.linear	10	201.75	0.218829	1693.29	THBS2
	IVW	0.00295341	0.0535833	-0.102068	0.107975	1.00296	0.902968	1.11402	0.956044	SeqId_7208_60.PHENO1.glm.linear	1	79.6657	0.0109271	1695.07	MGAT4C
	IVW	-0.00188097	0.0346098	-0.0697148	0.0659529	0.998121	0.93266	1.06818	0.956658	SeqId_7185_29.PHENO1.glm.linear	1	199.826	0.0269641	1696.15	GP5
	IVW	0.0020174	0.0375413	-0.0715622	0.075597	1.00202	0.930938	1.07853	0.957144	SeqId_17210_2.PHENO1.glm.linear	2	90.5612	0.0245054	1697.02	TCL1A
	IVW	-0.00055846	0.0105484	-0.021233	0.020116	0.999442	0.978991	1.02032	0.957777	SeqId_2843_13.PHENO1.glm.linear	12	228.731	0.276001	1698.14	SPINT2
	IVW	0.00208598	0.0398548	-0.076028	0.0801999	1.00209	0.92679	1.0835	0.958258	SeqId_6379_62.PHENO1.glm.linear	5	30.4709	0.0207021	1698.99	ADAMTSL2
	IVW	-0.00071762	0.0139992	-0.0281556	0.0267204	0.999283	0.972237	1.02708	0.959117	SeqId_4342_10.PHENO1.glm.linear	17	469.704	0.52602	1700.51	ICAM1
	IVW	-0.00531547	0.104538	-0.210205	0.199575	0.994699	0.810418	1.22088	0.959447	SeqId_8468_19.PHENO1.glm.linear	1	21.6203	0.00298928	1701.1	KLK3
	IVW	-0.00474693	0.093752	-0.188497	0.179004	0.995264	0.828203	1.19602	0.959618	SeqId_4230_1.PHENO1.glm.linear	1	25.3783	0.00350705	1701.4	EIF4G2
	IVW	-0.00225888	0.0446129	-0.0896985	0.0851807	0.997744	0.914207	1.08891	0.959618	SeqId_4867_15.PHENO1.glm.linear	1	114.647	0.0156501	1701.4	VEGFA
	IVW	-0.00110647	0.0219318	-0.0440919	0.041879	0.998894	0.956866	1.04277	0.959764	SeqId_7141_21.PHENO1.glm.linear	3	299.505	0.110825	1701.66	MGAT4B
	IVW	0.00108101	0.0215236	-0.0411045	0.0432666	1.00108	0.959729	1.04422	0.959944	SeqId_5404_53.PHENO1.glm.linear	5	104.637	0.0676805	1701.98	TNFRSF21
	IVW	-0.00219436	0.0437256	-0.087895	0.0835063	0.997808	0.915857	1.08709	0.959975	SeqId_18214_2.PHENO1.glm.linear	4	97.312	0.0512354	1702.04	GCLM
	IVW	-0.00208433	0.0422077	-0.0848099	0.0806413	0.997918	0.918687	1.08398	0.960614	SeqId_2654_19.PHENO1.glm.linear	1	130.301	0.0177491	1703.17	TNFRSF1A
	IVW	-0.0025697	0.0526789	-0.105818	0.100679	0.997434	0.899588	1.10592	0.961094	SeqId_9826_135.PHENO1.glm.linear	1	80.2875	0.0110114	1704.02	FHIT
	IVW	-0.00170202	0.0358962	-0.0720572	0.0686531	0.998299	0.930478	1.07106	0.962182	SeqId_5087_5.PHENO1.glm.linear	5	42.8573	0.0288746	1705.95	IL22RA2
	IVW	0.00074848	0.0158389	-0.0302952	0.0317921	1.00075	0.970159	1.0323	0.962309	SeqId_18397_5.PHENO1.glm.linear	13	186.188	0.25162	1706.17	AKR1C4
	IVW	-0.00663282	0.142606	-0.286135	0.272869	0.993389	0.751161	1.31373	0.962902	SeqId_2500_2.PHENO1.glm.linear	1	23.7856	0.00328767	1707.23	ANGPT4
	IVW	0.00136337	0.0296066	-0.0566645	0.0593913	1.00136	0.944911	1.06119	0.963271	SeqId_17794_6.PHENO1.glm.linear	2	144.075	0.0384296	1707.88	PMM2
	IVW	0.00161171	0.0354256	-0.0678212	0.0710446	1.00161	0.934428	1.07363	0.963712	SeqId_7655_11.PHENO1.glm.linear	2	93.3099	0.0252304	1708.66	NPPB
	IVW	0.00152696	0.033593	-0.0643142	0.0673681	1.00153	0.93771	1.06969	0.963745	SeqId_2877_3.PHENO1.glm.linear	1	203.188	0.0274053	1708.72	UBE2I
	IVW	-0.00059607	0.0133963	-0.0268523	0.0256601	0.999404	0.973505	1.02599	0.964509	SeqId_7784_1.PHENO1.glm.linear	5	323.242	0.183177	1710.08	KNG1
	IVW	-0.00386026	0.0868558	-0.174095	0.166374	0.996147	0.840217	1.18101	0.96455	SeqId_18897_31.PHENO1.glm.linear	1	29.9855	0.00414108	1710.15	HDAC2
	IVW	0.00187727	0.0424264	-0.081277	0.0850315	1.00188	0.921938	1.08875	0.964707	SeqId_7999_23.PHENO1.glm.linear	2	161.441	0.042863	1710.43	ENTPD1
	IVW	0.00352103	0.0831844	-0.159517	0.16656	1.00353	0.852555	1.18123	0.966237	SeqId_5021_13.PHENO1.glm.linear	1	34.5845	0.00477318	1713.14	PPA1
	IVW	0.00091546	0.0216874	-0.0415911	0.043422	1.00092	0.959262	1.04438	0.96633	SeqId_12831_21.PHENO1.glm.linear	3	173.765	0.0674352	1713.3	TESC
	IVW	-0.00128754	0.0305654	-0.0611946	0.0586195	0.998713	0.94064	1.06037	0.9664	SeqId_15522_2.PHENO1.glm.linear	3	158.021	0.0617024	1713.43	GLIPR2
	IVW	0.00056167	0.0139035	-0.0266887	0.027812	1.00056	0.973664	1.0282	0.967776	SeqId_19143_38.PHENO1.glm.linear	6	233.607	0.162837	1715.87	CYB5R2
	IVW	0.00209989	0.0523434	-0.100491	0.104691	1.0021	0.904393	1.11037	0.967999	SeqId_6425_87.PHENO1.glm.linear	2	55.5844	0.0151846	1716.26	MMP19
	IVW	-0.00393262	0.0987891	-0.197556	0.18969	0.996075	0.820734	1.20888	0.968246	SeqId_13963_7.PHENO1.glm.linear	2	40.2716	0.0110476	1716.7	TOLLIP
	IVW	0.0038272	0.0975937	-0.187453	0.195107	1.00383	0.829068	1.21544	0.968718	SeqId_7822_11.PHENO1.glm.linear	1	23.2595	0.00321519	1717.54	HRASLS2
	IVW	-0.00084609	0.0220968	-0.044155	0.0424629	0.999154	0.956806	1.04338	0.969456	SeqId_13544_9.PHENO1.glm.linear	3	174.749	0.0677914	1718.85	HMHA1
	IVW	0.00168449	0.044742	-0.0860083	0.0893773	1.00169	0.917587	1.09349	0.969968	SeqId_15585_304.PHENO1.glm.linear	3	44.3256	0.0181119	1719.75	FBLN5
	IVW	-0.00317883	0.0858285	-0.1714	0.165042	0.996826	0.842485	1.17944	0.970455	SeqId_11192_168.PHENO1.glm.linear	1	32.0857	0.00442983	1720.62	TINAGL1
	IVW	0.00128945	0.0360739	-0.069414	0.0719929	1.00129	0.93294	1.07465	0.971486	SeqId_15326_64.PHENO1.glm.linear	3	60.4227	0.0245279	1722.44	GBP1
	IVW	-0.00049775	0.0142678	-0.0284622	0.0274667	0.999502	0.971939	1.02785	0.972171	SeqId_12378_71.PHENO1.glm.linear	5	299.821	0.17219	1723.66	TAPBP
	IVW	-0.0002911	0.00866186	-0.017268	0.0166858	0.999709	0.98288	1.01683	0.97319	SeqId_6471_53.PHENO1.glm.linear	13	470.523	0.459364	1725.47	CFHR4
	IVW	0.00064636	0.0202796	-0.039101	0.0403937	1.00065	0.961654	1.04122	0.974574	SeqId_5749_53.PHENO1.glm.linear	8	127.158	0.123735	1727.92	CLPS
	IVW	0.00135588	0.0428012	-0.082533	0.0852448	1.00136	0.920781	1.08898	0.974728	SeqId_4469_78.PHENO1.glm.linear	2	72.1488	0.0196208	1728.19	CHST15
	IVW	-0.00054236	0.0173175	-0.0344841	0.0333994	0.999458	0.966104	1.03396	0.975016	SeqId_18875_125.PHENO1.glm.linear	4	226.435	0.11163	1728.7	COL2A1
	IVW	-0.00350902	0.11299	-0.224966	0.217948	0.996497	0.798543	1.24352	0.975225	SeqId_18194_18.PHENO1.glm.linear	1	19.868	0.00274767	1729.07	FABP9
	IVW	-0.00053004	0.0180667	-0.0359401	0.03488	0.99947	0.964698	1.0355	0.976595	SeqId_2620_4.PHENO1.glm.linear	4	213.654	0.105998	1731.5	IL6ST
	IVW	0.00189047	0.0644764	-0.124481	0.128262	1.00189	0.882955	1.13685	0.976609	SeqId_9348_1.PHENO1.glm.linear	2	24.9486	0.006873	1731.53	C1RL
	IVW	0.00327739	0.112524	-0.217265	0.22382	1.00328	0.804717	1.25085	0.976764	SeqId_9894_13.PHENO1.glm.linear	1	29.7981	0.0041153	1731.8	MYO6
	IVW	0.00032046	0.0110687	-0.0213738	0.0220147	1.00032	0.978853	1.02226	0.976903	SeqId_11104_13.PHENO1.glm.linear	13	375.827	0.40429	1732.05	CHI3L1
	IVW	-0.00042735	0.0151153	-0.0300527	0.029198	0.999573	0.970394	1.02963	0.977445	SeqId_13044_5.PHENO1.glm.linear	3	366.904	0.132461	1733.01	TSG101
	IVW	0.00106735	0.0387805	-0.0749411	0.0770758	1.00107	0.927798	1.08012	0.978043	SeqId_6455_52.PHENO1.glm.linear	1	153	0.0207768	1734.07	HAPLN4
	IVW	0.0004054	0.015425	-0.029827	0.0306378	1.00041	0.970613	1.03111	0.979033	SeqId_3175_51.PHENO1.glm.linear	4	433.412	0.193885	1735.82	ADAMTS13
	IVW	-0.00042298	0.0164143	-0.0325944	0.0317485	0.999577	0.967931	1.03226	0.979441	SeqId_2742_68.PHENO1.glm.linear	5	259.595	0.152613	1736.55	SIGLEC7
	IVW	-0.0004903	0.0192042	-0.0381298	0.0371492	0.99951	0.962588	1.03785	0.979631	SeqId_12334_25.PHENO1.glm.linear	4	393.017	0.17905	1736.89	SHMT1
	IVW	0.00199491	0.0824561	-0.159616	0.163606	1.002	0.852471	1.17775	0.980698	SeqId_3316_58.PHENO1.glm.linear	1	32.5897	0.00449911	1738.78	SERPIND1
	IVW	0.00062292	0.0271754	-0.0526399	0.0538857	1.00062	0.948722	1.05536	0.981712	SeqId_13118_5.PHENO1.glm.linear	6	128.125	0.0963982	1740.58	SMOC1
	IVW	0.00050921	0.0231239	-0.0448127	0.0458312	1.00051	0.956177	1.0469	0.982431	SeqId_15447_45.PHENO1.glm.linear	4	129.122	0.0668637	1741.85	SORD
	IVW	-0.0002428	0.0112115	-0.0222169	0.0217313	0.999757	0.978028	1.02197	0.982722	SeqId_3168_8.PHENO1.glm.linear	10	256.828	0.262867	1742.37	ADAMTS5
	IVW	0.00079678	0.0373447	-0.0723975	0.0739911	1.0008	0.930161	1.0768	0.982978	SeqId_8969_49.PHENO1.glm.linear	5	81.8965	0.0537627	1742.82	CD14
	IVW	0.00050997	0.0245324	-0.0475727	0.0485926	1.00051	0.953541	1.04979	0.983415	SeqId_2677_1.PHENO1.glm.linear	6	66.8031	0.052692	1743.6	EGFR
	IVW	-0.00025508	0.0125557	-0.0248639	0.0243537	0.999745	0.975443	1.02465	0.983792	SeqId_18916_25.PHENO1.glm.linear	13	454.2	0.450609	1744.26	ITPA
	IVW	0.00166976	0.0843227	-0.1636	0.166939	1.00167	0.849082	1.18168	0.984201	SeqId_5713_9.PHENO1.glm.linear	1	31.8863	0.00440243	1744.99	IFNL3
	IVW	-0.00066523	0.0347214	-0.0687179	0.0673875	0.999335	0.93359	1.06971	0.984714	SeqId_16914_104.PHENO1.glm.linear	5	82.2144	0.0539601	1745.9	CD14
	IVW	0.00048957	0.0272746	-0.0529677	0.0539468	1.00049	0.948411	1.05543	0.985679	SeqId_4159_130.PHENO1.glm.linear	6	199.215	0.142275	1747.61	CFH
	IVW	0.0002458	0.0138577	-0.0269148	0.0274064	1.00025	0.973444	1.02779	0.985848	SeqId_16805_5.PHENO1.glm.linear	10	152.145	0.174409	1747.91	PDE5A
	IVW	-0.00043063	0.0248647	-0.0491646	0.0483033	0.999569	0.952024	1.04949	0.986182	SeqId_15394_79.PHENO1.glm.linear	7	55.8119	0.0514349	1748.5	UNC5B
	IVW	-0.00032861	0.0204274	-0.0403656	0.0397084	0.999671	0.960438	1.04051	0.987165	SeqId_8664_36.PHENO1.glm.linear	3	187.815	0.0724926	1750.24	PKDCC
	IVW	-0.00044051	0.0282573	-0.0558237	0.0549427	0.99956	0.945706	1.05648	0.987562	SeqId_8337_65.PHENO1.glm.linear	5	64.9384	0.0431101	1750.95	PTPRU
	IVW	-0.00128627	0.0887528	-0.175239	0.172666	0.998715	0.839257	1.18847	0.988437	SeqId_5358_3.PHENO1.glm.linear	1	60.8437	0.00836703	1752.5	OMD
	IVW	-0.00055171	0.0393513	-0.0776789	0.0765754	0.999448	0.925262	1.07958	0.988814	SeqId_3461_58.PHENO1.glm.linear	3	134.462	0.0529909	1753.17	BCAN
	IVW	-0.00017238	0.0137351	-0.0270927	0.026748	0.999828	0.973271	1.02711	0.989987	SeqId_15308_108.PHENO1.glm.linear	7	247.756	0.194008	1755.25	VWC2
	IVW	0.00011444	0.0099405	-0.0193686	0.0195975	1.00011	0.980818	1.01979	0.990815	SeqId_2687_2.PHENO1.glm.linear	11	298.595	0.313245	1756.71	MIA
	IVW	0.00106966	0.100548	-0.196001	0.19814	1.00107	0.822012	1.21913	0.991512	SeqId_15440_57.PHENO1.glm.linear	1	21.8336	0.00301868	1757.95	PCSK2
	IVW	-0.00032728	0.0396879	-0.0781142	0.0774596	0.999673	0.924859	1.08054	0.99342	SeqId_19560_23.PHENO1.glm.linear	4	49.7315	0.0268567	1761.33	PLXNA4
	IVW	0.00037304	0.046614	-0.0909886	0.0917347	1.00037	0.913028	1.09607	0.993615	SeqId_11428_31.PHENO1.glm.linear	4	88.3501	0.0467374	1761.68	PDLIM1
	IVW	8.63e-05	0.0126647	-0.024736	0.0249086	1.00009	0.975567	1.02522	0.994565	SeqId_5620_13.PHENO1.glm.linear	5	362.005	0.200734	1763.36	PAM
	IVW	0.00051591	0.0882207	-0.172394	0.173425	1.00052	0.841648	1.18937	0.995334	SeqId_3049_61.PHENO1.glm.linear	1	39.4601	0.00544243	1764.73	PRSS1
	IVW	-0.00032472	0.0589305	-0.115826	0.115177	0.999675	0.89063	1.12207	0.995604	SeqId_6359_50.PHENO1.glm.linear	2	30.6252	0.00842364	1765.21	POMGNT2
	IVW	2.63e-05	0.0120556	-0.0236023	0.0236548	1.00003	0.976674	1.02394	0.998262	SeqId_13116_25.PHENO1.glm.linear	14	188.365	0.268132	1769.92	CD177
	IVW	-1.39e-05	0.00853887	-0.0167497	0.016722	0.999986	0.98339	1.01686	0.998706	SeqId_3600_2.PHENO1.glm.linear	15	427.271	0.471045	1770.71	CHIT1
	IVW	-5.56e-05	0.0383322	-0.0751854	0.0750742	0.999944	0.927571	1.07796	0.998843	SeqId_9470_15.PHENO1.glm.linear	2	79.6038	0.0216044	1770.95	METTL24
	IVW	-2.74e-05	0.0267926	-0.0525399	0.0524851	0.999973	0.948816	1.05389	0.999184	SeqId_7218_87.PHENO1.glm.linear	6	203.205	0.144712	1771.55	ATP1B2
	IVW	5.23e-06	0.0108696	-0.0212987	0.0213092	1.00001	0.978927	1.02154	0.999616	SeqId_13717_15.PHENO1.glm.linear	8	336.658	0.272122	1772.32	FCN2
	IVW	0	0.0297175	-0.0582452	0.0582452	1	0.943419	1.05997	1	SeqId_11516_7.PHENO1.glm.linear	1	267.308	0.0357445	1773	FABP1
	SE, standard error; CI, confidence interval; OR, odds ratio; Num_SNP, Number of SNPs used in IVW method; PVE, proportion of variance explained; BF, P value after Bonferroni adjustment (P_value × 1773).

## Sheet: Table S7
	Supplementary Table 7. Mendelian randomization analysis of associations of circulating proteins levels with all-cause heart failure (The FinnGen study)
	Method	Beta	SE	CILower	CIUpper	OR	ORLower	ORUpper	P_value	File	Num_SNP	F-statistic	PVE	BF
	IVW	0.0928603	0.0227149	0.0483401	0.137381	1.09731	1.04953	1.14726	4.35e-05	SeqId_5231_79.PHENO1.glm.linear	3	119.341	0.0473136	0.0768645	PCSK9
	IVW	-0.0666415	0.0203176	-0.106463	-0.0268198	0.935531	0.899008	0.973537	0.00103809	SeqId_8397_147.PHENO1.glm.linear	3	337.697	0.123216	1.83431	QSOX2
	IVW	-0.324227	0.099531	-0.519304	-0.12915	0.723086	0.594934	0.878842	0.00112379	SeqId_5229_90.PHENO1.glm.linear	1	33.7133	0.0046535	1.98574	IMPDH1
	IVW	-0.0933255	0.0290084	-0.150181	-0.0364701	0.910897	0.860552	0.964187	0.00129452	SeqId_8288_27.PHENO1.glm.linear	3	450.133	0.157768	2.28742	APOH
	IVW	0.144156	0.0448403	0.0562707	0.232041	1.15506	1.05788	1.26117	0.00130501	SeqId_16296_43.PHENO1.glm.linear	3	46.5833	0.0190168	2.30595	LGR5
	IVW	0.0569789	0.0181579	0.0213899	0.0925678	1.05863	1.02162	1.09699	0.0017013	SeqId_6544_33.PHENO1.glm.linear	6	190.355	0.136813	3.00619	NELL1
	IVW	0.0659228	0.0213472	0.0240831	0.107762	1.06814	1.02438	1.11378	0.00201423	SeqId_5459_33.PHENO1.glm.linear	4	251.645	0.122536	3.55915	CST1
	IVW	0.0504196	0.0164274	0.0182225	0.0826167	1.05171	1.01839	1.08613	0.00214607	SeqId_17766_5.PHENO1.glm.linear	6	205.99	0.146405	3.79211	NCF1
	IVW	0.06343	0.0212427	0.021795	0.105065	1.06548	1.02203	1.11078	0.00282684	SeqId_4324_33.PHENO1.glm.linear	4	254.309	0.123673	4.99503	CST2
	IVW	0.051715	0.0174269	0.017559	0.0858711	1.05308	1.01771	1.08967	0.00300185	SeqId_2515_14.PHENO1.glm.linear	9	142.352	0.151007	5.30427	GFRA2
	IVW	0.0851709	0.028983	0.0283653	0.141976	1.0889	1.02877	1.15255	0.00329641	SeqId_18342_2.PHENO1.glm.linear	3	156.544	0.0611609	5.82475	PSAT1
	IVW	-0.0481291	0.0164394	-0.0803498	-0.0159084	0.953011	0.922794	0.984217	0.00341524	SeqId_14271_23.PHENO1.glm.linear	5	242.749	0.144138	6.03473	RAB6B
	IVW	0.299583	0.102872	0.0979575	0.501209	1.3493	1.10292	1.65072	0.00358906	SeqId_13423_94.PHENO1.glm.linear	1	31.0599	0.00428882	6.34187	FAM213A
	IVW	0.317448	0.111904	0.0981197	0.536776	1.37362	1.10309	1.71048	0.00455706	SeqId_9368_64.PHENO1.glm.linear	1	26.5359	0.00366642	8.05232	LRTM1
	IVW	-0.227638	0.0804142	-0.385247	-0.0700289	0.796413	0.680283	0.932367	0.00464293	SeqId_3813_3.PHENO1.glm.linear	2	33.1033	0.00909905	8.20405	FYN
	IVW	-0.218848	0.0782403	-0.372196	-0.0655001	0.803444	0.689219	0.936599	0.00515587	SeqId_15466_30.PHENO1.glm.linear	2	32.4647	0.00892508	9.11042	COL9A1
	IVW	-0.0529186	0.018933	-0.0900265	-0.0158107	0.948457	0.913907	0.984314	0.00518912	SeqId_4154_57.PHENO1.glm.linear	6	170.799	0.124507	9.16918	SELP
	IVW	-0.192121	0.0692468	-0.327842	-0.0563992	0.825207	0.720477	0.945162	0.00552985	SeqId_14112_40.PHENO1.glm.linear	1	58.4798	0.00804456	9.77125	RELT
	IVW	-0.0992438	0.0359562	-0.169717	-0.0287709	0.905522	0.843904	0.971639	0.00577788	SeqId_17814_8.PHENO1.glm.linear	3	75.7802	0.0305716	10.2095	BPNT1
	IVW	-0.356239	0.129601	-0.610252	-0.102226	0.700305	0.543214	0.902825	0.00598242	SeqId_14139_16.PHENO1.glm.linear	1	28.8684	0.00398742	10.5709	NRG4
	IVW	-0.149587	0.0551783	-0.257735	-0.0414399	0.861063	0.7728	0.959407	0.00670843	SeqId_7110_2.PHENO1.glm.linear	2	191.038	0.0503255	11.8538	DNAJB11
	IVW	0.0535769	0.0198379	0.0146953	0.0924586	1.05504	1.0148	1.09687	0.00691872	SeqId_8974_172.PHENO1.glm.linear	7	161.281	0.135465	12.2254	COL15A1
	IVW	0.0460448	0.0171546	0.0124225	0.0796672	1.04712	1.0125	1.08293	0.00727225	SeqId_4913_78.PHENO1.glm.linear	6	517.918	0.301305	12.8501	CCL16
	IVW	0.0492297	0.018479	0.0130115	0.085448	1.05046	1.0131	1.0892	0.00771975	SeqId_7861_9.PHENO1.glm.linear	6	172.864	0.125823	13.6408	ROR2
	IVW	-0.232594	0.087416	-0.403927	-0.0612621	0.792475	0.667693	0.940577	0.0077961	SeqId_7228_2.PHENO1.glm.linear	2	24.8699	0.00685147	13.7757	ST6GALNAC6
	IVW	0.0839483	0.0318274	0.0215677	0.146329	1.08757	1.0218	1.15758	0.00834924	SeqId_4292_5.PHENO1.glm.linear	2	106.303	0.0286432	14.7531	NAPA
	IVW	0.0283564	0.0107876	0.0072131	0.0494998	1.02876	1.00724	1.05075	0.00857347	SeqId_8248_222.PHENO1.glm.linear	13	257.508	0.31741	15.1493	SIGLEC14
	IVW	-0.0370158	0.0142055	-0.0648581	-0.00917356	0.963661	0.9372	0.990868	0.00916761	SeqId_6965_19.PHENO1.glm.linear	6	387.198	0.243797	16.1992	CNTNAP2
	IVW	0.0377388	0.0144928	0.0093334	0.0661443	1.03846	1.00938	1.06838	0.00921523	SeqId_18174_79.PHENO1.glm.linear	11	199.957	0.233979	16.2833	PDCD6IP
	IVW	0.220744	0.0852176	0.0537204	0.387767	1.247	1.05519	1.47369	0.00958769	SeqId_15494_11.PHENO1.glm.linear	2	37.9584	0.0104197	16.9415	FGFBP1
	IVW	-0.236797	0.0915429	-0.416218	-0.0573766	0.789151	0.659536	0.944238	0.00968897	SeqId_11347_9.PHENO1.glm.linear	1	31.8669	0.00439976	17.1204	TALDO1
	IVW	0.0319735	0.0123609	0.00774654	0.0562004	1.03249	1.00778	1.05781	0.00969109	SeqId_4535_50.PHENO1.glm.linear	17	298.675	0.413729	17.1242	BST1
	IVW	0.0624037	0.0242081	0.0149567	0.109851	1.06439	1.01507	1.11611	0.00994312	SeqId_8958_51.PHENO1.glm.linear	7	94.2262	0.0838675	17.5695	CHL1
	IVW	0.061708	0.0241222	0.0144293	0.108987	1.06365	1.01453	1.11515	0.0105234	SeqId_5275_28.PHENO1.glm.linear	3	139.201	0.054756	18.5949	VAV1
	IVW	0.0307411	0.0121032	0.00701921	0.054463	1.03122	1.00704	1.05597	0.0110881	SeqId_5810_25.PHENO1.glm.linear	15	209.47	0.303901	19.5927	TDGF1
	IVW	-0.0561073	0.0221113	-0.0994447	-0.0127699	0.945438	0.90534	0.987311	0.0111651	SeqId_19129_15.PHENO1.glm.linear	3	275.811	0.10296	19.7287	MTHFSD
	IVW	0.256799	0.101442	0.0579771	0.455622	1.29279	1.05969	1.57715	0.0113578	SeqId_2666_53.PHENO1.glm.linear	1	46.0386	0.00634399	20.0692	DCN
	IVW	0.0343249	0.0135801	0.00770839	0.0609414	1.03492	1.00774	1.06284	0.0114849	SeqId_6382_17.PHENO1.glm.linear	8	294.69	0.246563	20.2938	MANBA
	IVW	0.0829824	0.0329469	0.0184077	0.147557	1.08652	1.01858	1.159	0.0117798	SeqId_15483_377.PHENO1.glm.linear	1	319.344	0.0424076	20.815	AGRN
	IVW	-0.094391	0.0376317	-0.168148	-0.0206342	0.909927	0.845229	0.979577	0.0121319	SeqId_8687_26.PHENO1.glm.linear	2	130.695	0.0349855	21.4371	TMEM106B
	IVW	0.0225389	0.00899403	0.0049109	0.0401669	1.02279	1.00492	1.04098	0.0122112	SeqId_6713_4.PHENO1.glm.linear	22	488.28	0.599045	21.5772	LRP11
	IVW	0.0334025	0.0133674	0.00720282	0.0596022	1.03397	1.00723	1.06141	0.0124616	SeqId_6234_74.PHENO1.glm.linear	14	183.323	0.262842	22.0196	VIT
	IVW	0.0443491	0.0177951	0.00947138	0.0792267	1.04535	1.00952	1.08245	0.012695	SeqId_13132_14.PHENO1.glm.linear	6	367.254	0.23418	22.4321	SEMA5A
	IVW	-0.124024	0.0501829	-0.22238	-0.025667	0.883359	0.800611	0.97466	0.0134573	SeqId_19233_75.PHENO1.glm.linear	1	135.703	0.0184713	23.779	ATOX1
	IVW	0.125053	0.0506259	0.0258277	0.224278	1.13321	1.02616	1.25142	0.0135063	SeqId_2654_19.PHENO1.glm.linear	1	130.301	0.0177491	23.8656	TNFRSF1A
	IVW	-0.0371918	0.0150966	-0.0667807	-0.007603	0.963491	0.9354	0.992426	0.0137555	SeqId_18831_6.PHENO1.glm.linear	11	185.266	0.22058	24.3059	LRIG1
	IVW	-0.031433	0.0127879	-0.0564968	-0.0063691	0.969056	0.945069	0.993651	0.0139705	SeqId_12436_84.PHENO1.glm.linear	23	184.626	0.371338	24.6859	GSTO1
	IVW	-0.0747947	0.030787	-0.135136	-0.0144533	0.927934	0.873597	0.985651	0.0151228	SeqId_12675_14.PHENO1.glm.linear	1	375.76	0.0495283	26.7219	DARS
	IVW	0.125275	0.0516404	0.0240621	0.226489	1.13346	1.02435	1.25419	0.0152697	SeqId_10722_13.PHENO1.glm.linear	2	68.0092	0.0185159	26.9816	SYK
	IVW	-0.054275	0.0223971	-0.0981724	-0.0103775	0.947172	0.906493	0.989676	0.0153799	SeqId_13676_46.PHENO1.glm.linear	2	358.352	0.0904165	27.1763	INHBB
	IVW	-0.0394009	0.0163598	-0.0714654	-0.00733629	0.961365	0.931028	0.992691	0.0160227	SeqId_13552_7.PHENO1.glm.linear	5	398.909	0.216762	28.3121	SWAP70
	IVW	0.218994	0.0915745	0.039511	0.398476	1.24482	1.0403	1.48955	0.016783	SeqId_11360_39.PHENO1.glm.linear	1	39.4939	0.00544706	29.6556	RRM1
	IVW	-0.0313589	0.0132199	-0.0572694	-0.00544841	0.969128	0.94434	0.994566	0.0176872	SeqId_5487_7.PHENO1.glm.linear	9	357.378	0.308694	31.2533	SLAMF7
	IVW	-0.0778341	0.0328657	-0.14225	-0.0134184	0.925118	0.867405	0.986671	0.0178727	SeqId_17694_32.PHENO1.glm.linear	2	174.496	0.0461691	31.5811	PSME2
	IVW	0.0541344	0.0228698	0.00931036	0.0989585	1.05563	1.00935	1.10402	0.0179297	SeqId_2571_12.PHENO1.glm.linear	2	225.745	0.0589298	31.6818	IGFBP3
	IVW	0.215854	0.0914247	0.0366653	0.395044	1.24092	1.03735	1.48445	0.0182253	SeqId_10908_2.PHENO1.glm.linear	1	40.8593	0.00563432	32.2042	GALNT13
	IVW	0.0927558	0.0393097	0.0157102	0.169801	1.09719	1.01583	1.18507	0.0182939	SeqId_11378_37.PHENO1.glm.linear	3	69.0036	0.027914	32.3254	SYK
	IVW	0.072268	0.030775	0.0119502	0.132586	1.07494	1.01202	1.14178	0.0188607	SeqId_2381_52.PHENO1.glm.linear	3	116.784	0.0463468	33.3269	C5
	IVW	-0.0506393	0.0215711	-0.0929178	-0.00836087	0.950621	0.911268	0.991674	0.0188968	SeqId_18216_22.PHENO1.glm.linear	4	240.71	0.117839	33.3906	IL11RA
	IVW	-0.198915	0.0865083	-0.368468	-0.0293615	0.81962	0.691794	0.971065	0.0214839	SeqId_12652_37.PHENO1.glm.linear	2	22.6806	0.0062521	37.9621	AHCYL1
	IVW	0.0556284	0.024215	0.00816779	0.103089	1.0572	1.0082	1.10859	0.0216036	SeqId_7849_3.PHENO1.glm.linear	4	91.2197	0.0481823	38.1735	QPCT
	IVW	0.0526772	0.0229574	0.0076815	0.097673	1.05409	1.00771	1.1026	0.0217583	SeqId_2977_7.PHENO1.glm.linear	3	315.917	0.116192	38.4468	EDAR
	IVW	0.0384803	0.0167849	0.00558256	0.0713781	1.03923	1.0056	1.07399	0.0218734	SeqId_3581_53.PHENO1.glm.linear	9	153.617	0.161033	38.6504	AHSG
	IVW	-0.119235	0.0520241	-0.221201	-0.0172698	0.887599	0.801556	0.982878	0.0219101	SeqId_4220_39.PHENO1.glm.linear	3	67.7892	0.0274362	38.7152	FER
	IVW	-0.255427	0.111705	-0.474365	-0.0364884	0.774586	0.62228	0.964169	0.0222185	SeqId_9831_12.PHENO1.glm.linear	1	28.4328	0.00392749	39.26	G3BP2
	IVW	-0.15939	0.0697625	-0.296122	-0.0226578	0.852664	0.743697	0.977597	0.0223275	SeqId_14116_129.PHENO1.glm.linear	2	35.4914	0.00974906	39.4527	S100A4
	IVW	-0.0772447	0.0339211	-0.143729	-0.0107606	0.925663	0.866123	0.989297	0.022775	SeqId_5687_5.PHENO1.glm.linear	2	118.906	0.0319305	40.2435	PRKCSH
	IVW	0.316506	0.13901	0.0440503	0.588961	1.37232	1.04503	1.80211	0.0227953	SeqId_19127_1.PHENO1.glm.linear	1	28.7522	0.00397144	40.2792	HSPB6
	IVW	0.207835	0.0913866	0.0287203	0.386949	1.23101	1.02914	1.47248	0.0229518	SeqId_10603_1.PHENO1.glm.linear	1	52.1478	0.00717977	40.5558	HTN3
	IVW	0.280161	0.123445	0.0382142	0.522109	1.32334	1.03895	1.68558	0.0232362	SeqId_5005_4.PHENO1.glm.linear	1	25.4676	0.00351935	41.0583	MAPK12
	IVW	0.144578	0.0637277	0.0196741	0.269482	1.15555	1.01987	1.30929	0.0232875	SeqId_5076_53.PHENO1.glm.linear	2	48.0374	0.01315	41.149	EPHA10
	IVW	-0.156839	0.0695234	-0.293103	-0.0205759	0.854841	0.745946	0.979634	0.0240756	SeqId_13967_14.PHENO1.glm.linear	1	69.8001	0.00958687	42.5415	TXNRD1
	IVW	-0.152404	0.0679277	-0.28554	-0.0192685	0.858641	0.751608	0.980916	0.0248565	SeqId_11708_2.PHENO1.glm.linear	1	79.3783	0.0108881	43.9214	LCN1
	IVW	0.0873496	0.0389566	0.0109961	0.163703	1.09128	1.01106	1.17786	0.0249465	SeqId_4487_1.PHENO1.glm.linear	3	87.6587	0.035195	44.0805	FGF7
	IVW	-0.227099	0.101579	-0.426191	-0.0280075	0.796842	0.652991	0.972381	0.0253725	SeqId_4922_13.PHENO1.glm.linear	1	28.9747	0.00400204	44.8332	CCL19
	IVW	0.106182	0.0478635	0.0123715	0.199993	1.11202	1.01245	1.22139	0.026525	SeqId_8932_1.PHENO1.glm.linear	2	88.8003	0.0240404	46.8697	ENTPD6
	IVW	-0.0673601	0.0304245	-0.126991	-0.00772916	0.934858	0.880742	0.992301	0.0268282	SeqId_19188_21.PHENO1.glm.linear	8	56.9723	0.0595028	47.4055	NAP1L4
	IVW	-0.184667	0.0834195	-0.348167	-0.0211682	0.831381	0.705981	0.979054	0.026848	SeqId_11177_16.PHENO1.glm.linear	1	52.4257	0.00721777	47.4404	KRT5
	IVW	-0.0768649	0.0347318	-0.144938	-0.00879185	0.926015	0.865076	0.991247	0.0268908	SeqId_5457_5.PHENO1.glm.linear	5	61.741	0.0410746	47.516	COLEC12
	IVW	-0.0485022	0.0219229	-0.0914703	-0.00553397	0.952655	0.912588	0.994481	0.0269396	SeqId_3331_8.PHENO1.glm.linear	4	162.751	0.0828356	47.6022	RGMB
	IVW	-0.243195	0.109978	-0.458749	-0.0276414	0.784119	0.632074	0.972737	0.0270151	SeqId_11229_16.PHENO1.glm.linear	1	27.04	0.00373582	47.7357	ERN1
	IVW	-0.0334245	0.0152698	-0.0633528	-0.00349617	0.967128	0.938612	0.99651	0.0286024	SeqId_9183_7.PHENO1.glm.linear	9	276.936	0.257072	50.5404	IFNAR1
	IVW	0.0277109	0.012668	0.00288208	0.0525397	1.0281	1.00289	1.05394	0.028708	SeqId_3518_54.PHENO1.glm.linear	10	265.99	0.269714	50.7271	CPB2
	IVW	0.0991388	0.0455047	0.00995132	0.188326	1.10422	1.01	1.20723	0.0293575	SeqId_13947_371.PHENO1.glm.linear	1	199.599	0.0269343	51.8748	NUDT12
	IVW	0.0885947	0.0407478	0.00873051	0.168459	1.09264	1.00877	1.18348	0.0296885	SeqId_4992_49.PHENO1.glm.linear	1	185.951	0.0251389	52.4596	GRN
	IVW	-0.0597057	0.0275035	-0.113612	-0.00579985	0.942042	0.892605	0.994217	0.0299432	SeqId_18864_7.PHENO1.glm.linear	8	49.0797	0.0516857	52.9097	PRSS3
	IVW	-0.0249272	0.0115089	-0.0474842	-0.00237014	0.975381	0.953626	0.997633	0.0303186	SeqId_16828_8.PHENO1.glm.linear	12	369.409	0.381066	53.5729	COL6A1
	IVW	-0.0363757	0.0168195	-0.0693413	-0.00341004	0.964278	0.933008	0.996596	0.0305637	SeqId_17224_12.PHENO1.glm.linear	7	227.936	0.181302	54.0061	OGN
	IVW	-0.0284437	0.0131779	-0.0542718	-0.00261558	0.971957	0.947175	0.997388	0.0308931	SeqId_3212_30.PHENO1.glm.linear	13	289.825	0.34356	54.5882	ASAH2
	IVW	0.138222	0.064069	0.0126493	0.263795	1.14823	1.01273	1.30186	0.0309748	SeqId_9468_8.PHENO1.glm.linear	2	35.0593	0.00963152	54.7324	LMAN2
	IVW	0.0243933	0.0113238	0.00219903	0.0465876	1.02469	1.0022	1.04769	0.0312277	SeqId_9017_58.PHENO1.glm.linear	10	332.632	0.31594	55.1794	LCT
	IVW	0.070306	0.0327178	0.00618039	0.134432	1.07284	1.0062	1.14389	0.0316452	SeqId_6375_75.PHENO1.glm.linear	4	166.529	0.0845957	55.9171	XXYLT1
	IVW	0.169024	0.0787009	0.014773	0.323275	1.18415	1.01488	1.38164	0.0317396	SeqId_11969_5.PHENO1.glm.linear	1	68.8372	0.00945586	56.0839	S100A2
	IVW	0.105046	0.0489506	0.00910463	0.200988	1.11076	1.00915	1.22261	0.0318761	SeqId_15596_7.PHENO1.glm.linear	2	74.6196	0.0202792	56.3252	HEXIM1
	IVW	0.0974378	0.0454543	0.008349	0.186527	1.10234	1.00838	1.20506	0.0320615	SeqId_18236_3.PHENO1.glm.linear	2	143.464	0.0382728	56.6527	HSPC159
	IVW	-0.172604	0.0811979	-0.331749	-0.0134594	0.84147	0.717667	0.986631	0.0335263	SeqId_18213_30.PHENO1.glm.linear	1	50.1831	0.00691114	59.2409	UBE2F
	IVW	0.204239	0.0962702	0.015553	0.392925	1.22659	1.01567	1.48131	0.0338781	SeqId_5109_24.PHENO1.glm.linear	1	26.9665	0.0037257	59.8625	NRCAM
	IVW	0.0628402	0.0296529	0.00472156	0.120959	1.06486	1.00473	1.12858	0.0340743	SeqId_3186_2.PHENO1.glm.linear	7	73.1794	0.066378	60.2093	C2
	IVW	-0.0431256	0.0203746	-0.0830591	-0.00319207	0.957791	0.920297	0.996813	0.034291	SeqId_2647_66.PHENO1.glm.linear	5	187.735	0.115236	60.5922	GDI2
	IVW	-0.0351964	0.0166334	-0.0677973	-0.00259563	0.965416	0.93445	0.997408	0.0343437	SeqId_2609_59.PHENO1.glm.linear	8	191.221	0.175156	60.6852	CST3
	IVW	-0.0888575	0.0420271	-0.171229	-0.00648597	0.914976	0.842629	0.993535	0.0344903	SeqId_4125_52.PHENO1.glm.linear	3	148.528	0.0582114	60.9444	AGER
	IVW	0.0567946	0.0269056	0.00406048	0.109529	1.05844	1.00407	1.11575	0.0347827	SeqId_7192_37.PHENO1.glm.linear	2	247.334	0.0642036	61.461	IFNLR1
	IVW	-0.072432	0.034398	-0.139851	-0.00501322	0.930129	0.869488	0.994999	0.0352299	SeqId_18387_7.PHENO1.glm.linear	1	298.431	0.0397408	62.2513	ST13
	IVW	-0.201692	0.0958174	-0.389491	-0.0138937	0.817346	0.677401	0.986202	0.0352943	SeqId_17856_23.PHENO1.glm.linear	1	41.2683	0.0056904	62.365	NT5M
	IVW	-0.0332583	0.0158019	-0.0642295	-0.00228709	0.967289	0.93779	0.997716	0.0353175	SeqId_4155_3.PHENO1.glm.linear	10	290.641	0.287524	62.406	TNC
	IVW	-0.258916	0.123101	-0.50019	-0.017642	0.771888	0.606416	0.982513	0.0354416	SeqId_18177_49.PHENO1.glm.linear	1	21.9614	0.0030363	62.6253	NAE1
	IVW	0.232786	0.110924	0.0153784	0.450194	1.26211	1.0155	1.56862	0.035852	SeqId_18180_58.PHENO1.glm.linear	1	29.495	0.00407362	63.3505	RTN4IP1
	IVW	-0.0287121	0.013695	-0.0555539	-0.00187034	0.971696	0.945961	0.998131	0.0360348	SeqId_18397_5.PHENO1.glm.linear	14	173.174	0.251956	63.6735	AKR1C4
	IVW	0.152153	0.0726319	0.00979705	0.294509	1.16434	1.00985	1.34247	0.0361843	SeqId_10424_31.PHENO1.glm.linear	2	30.5691	0.00840834	63.9376	NPDC1
	IVW	-0.208386	0.0994973	-0.403397	-0.0133746	0.811894	0.668047	0.986714	0.0362256	SeqId_8869_5.PHENO1.glm.linear	1	21.0801	0.00291481	64.0107	BTN2A1
	IVW	0.0425423	0.0203811	0.00259612	0.0824886	1.04346	1.0026	1.08599	0.0368572	SeqId_12560_9.PHENO1.glm.linear	5	232.199	0.138742	65.1266	NT5C
	IVW	-0.0802921	0.0385038	-0.155758	-0.00482615	0.922847	0.855766	0.995185	0.0370415	SeqId_4568_17.PHENO1.glm.linear	5	61.7955	0.0411094	65.4523	SLITRK5
	IVW	0.135073	0.0648511	0.0079671	0.262179	1.14462	1.008	1.29976	0.037268	SeqId_15453_3.PHENO1.glm.linear	2	42.9581	0.0117759	65.8525	AMBP
	IVW	0.132905	0.0640411	0.00738629	0.258423	1.14214	1.00741	1.29489	0.0379587	SeqId_7648_9.PHENO1.glm.linear	1	79.2234	0.0108671	67.073	MYBPC1
	IVW	-0.15041	0.0725689	-0.292642	-0.00817758	0.860355	0.746289	0.991856	0.0382048	SeqId_13986_6.PHENO1.glm.linear	2	25.0985	0.006914	67.5078	LANCL1
	IVW	0.25195	0.121919	0.0129927	0.490908	1.28653	1.01308	1.6338	0.0387783	SeqId_14158_17.PHENO1.glm.linear	1	23.1836	0.00320473	68.5213	ANXA5
	IVW	0.0651369	0.0316309	0.00314138	0.127132	1.06731	1.00315	1.13557	0.0394677	SeqId_2201_17.PHENO1.glm.linear	3	125.942	0.0498002	69.7394	COL18A1
	IVW	-0.249178	0.121146	-0.48662	-0.0117368	0.779441	0.614701	0.988332	0.0397011	SeqId_12685_57.PHENO1.glm.linear	1	22.6624	0.00313291	70.1519	HOMER2
	IVW	0.0906404	0.0442349	0.00394154	0.177339	1.09488	1.00395	1.19404	0.0404554	SeqId_18876_77.PHENO1.glm.linear	3	62.6459	0.0254075	71.4847	CHST4
	IVW	0.0774365	0.0379878	0.00298189	0.151891	1.08051	1.00299	1.16403	0.041504	SeqId_5491_12.PHENO1.glm.linear	2	129.319	0.0346299	73.3375	SPOCK2
	IVW	0.03902	0.0191454	0.00149567	0.0765442	1.03979	1.0015	1.07955	0.0415413	SeqId_3132_1.PHENO1.glm.linear	2	111.628	0.0300347	73.4036	VEGFC
	IVW	-0.0246737	0.0121265	-0.0484413	-0.0009061	0.975628	0.952713	0.999094	0.0418827	SeqId_4549_78.PHENO1.glm.linear	13	227.754	0.291424	74.0067	FUT5
	IVW	0.242445	0.119354	0.00851483	0.476375	1.27436	1.00855	1.61023	0.0422241	SeqId_13481_24.PHENO1.glm.linear	1	24.6533	0.0034072	74.6099	TCEA2
	IVW	-0.305036	0.151204	-0.60139	-0.00868122	0.737097	0.548049	0.991356	0.0436561	SeqId_8468_19.PHENO1.glm.linear	1	21.6203	0.00298928	77.1403	KLK3
	IVW	-0.0364664	0.0180872	-0.0719166	-0.00101614	0.96419	0.930608	0.998984	0.0437849	SeqId_3894_15.PHENO1.glm.linear	6	208.364	0.147843	77.368	NAGK
	IVW	0.0722326	0.03586	0.00194824	0.142517	1.07491	1.00195	1.15317	0.0439788	SeqId_18241_18.PHENO1.glm.linear	3	65.426	0.0265052	77.7105	CPOX
	IVW	0.159499	0.0793216	0.00403147	0.314966	1.17292	1.00404	1.37021	0.0443478	SeqId_17384_110.PHENO1.glm.linear	1	41.5657	0.00573117	78.3626	PFKM
	IVW	0.0378246	0.0188222	0.00093365	0.0747155	1.03855	1.00093	1.07758	0.044477	SeqId_15470_11.PHENO1.glm.linear	6	193.706	0.138887	78.5908	HEXB
	IVW	0.173717	0.086937	0.00332394	0.344111	1.18972	1.00333	1.41074	0.0456952	SeqId_7140_1.PHENO1.glm.linear	1	43.1042	0.00594204	80.7435	CELA2A
	IVW	-0.222393	0.111368	-0.440669	-0.00411637	0.800601	0.643605	0.995892	0.0458332	SeqId_16302_11.PHENO1.glm.linear	1	21.8276	0.00301786	80.9873	BPIFA2
	IVW	-0.0617176	0.0309271	-0.122334	-0.00110162	0.940148	0.884853	0.998899	0.0459792	SeqId_5128_53.PHENO1.glm.linear	2	209.314	0.0548759	81.2453	SLAMF6
	IVW	-0.033482	0.0168275	-0.0664633	-0.00050081	0.967072	0.935697	0.999499	0.0466212	SeqId_3710_49.PHENO1.glm.linear	10	165.471	0.186831	82.3796	PLG
	IVW	-0.118165	0.059568	-0.234917	-0.00141419	0.888549	0.790637	0.998587	0.0472888	SeqId_17332_3.PHENO1.glm.linear	1	27.3786	0.00378242	83.5592	ADPRHL2
	IVW	-0.23198	0.117432	-0.462143	-0.00181645	0.792962	0.629932	0.998185	0.0482191	SeqId_10809_14.PHENO1.glm.linear	1	27.5943	0.0038121	85.2032	KLRB1
	IVW	0.0743272	0.0377196	0.0003981	0.148256	1.07716	1.0004	1.15981	0.048779	SeqId_3866_7.PHENO1.glm.linear	2	400.77	0.100048	86.1925	SBDS
	IVW	0.245186	0.124531	0.00110905	0.489262	1.27786	1.00111	1.63111	0.048968	SeqId_12893_159.PHENO1.glm.linear	1	23.9813	0.00331463	86.5265	IFI16
	IVW	0.137862	0.0700978	0.00047265	0.275251	1.14782	1.00047	1.31686	0.049217	SeqId_19240_265.PHENO1.glm.linear	1	49.9319	0.00687679	86.9665	PDAP1
	IVW	-0.190153	0.0968	-0.379878	-0.00042894	0.826832	0.683945	0.999571	0.0494843	SeqId_6604_59.PHENO1.glm.linear	1	36.4288	0.00502644	87.4387	NDNF
	IVW	0.0274442	0.013984	3.6e-05	0.0548523	1.02782	1.00004	1.05638	0.0496995	SeqId_10816_150.PHENO1.glm.linear	10	420.167	0.368449	87.819	PILRA
	IVW	-0.0723364	0.0369243	-0.144707	3.38e-05	0.930218	0.865276	1.00003	0.0501072	SeqId_9829_91.PHENO1.glm.linear	1	254.223	0.0340543	88.5395	SULT2A1
	IVW	-0.0309703	0.0158414	-0.0620188	7.82e-05	0.969504	0.939865	1.00008	0.0505796	SeqId_8953_47.PHENO1.glm.linear	6	276.555	0.18717	89.3742	HDGF
	IVW	0.0916563	0.0469251	-0.00031525	0.183628	1.09599	0.999685	1.20157	0.0507905	SeqId_11480_1.PHENO1.glm.linear	1	154.871	0.0210255	89.7468	ALDH3A1
	IVW	-0.0222341	0.0113965	-0.0445709	0.00010269	0.978011	0.956408	1.0001	0.0510626	SeqId_2992_59.PHENO1.glm.linear	11	407.652	0.383749	90.2275	IL17RA
	IVW	0.240471	0.123866	-0.00230321	0.483244	1.27185	0.997699	1.62133	0.0522135	SeqId_9329_28.PHENO1.glm.linear	1	24.6945	0.00341287	92.2612	TREML1
	IVW	0.0475148	0.0244831	-0.00047131	0.0955009	1.04866	0.999529	1.10021	0.052293	SeqId_3041_55.PHENO1.glm.linear	7	112.705	0.0986915	92.4018	MRC2
	IVW	0.0250396	0.0129197	-0.0002826	0.0503618	1.02536	0.999717	1.05165	0.0526122	SeqId_15441_6.PHENO1.glm.linear	8	344.252	0.276563	92.9657	GM2A
	IVW	0.0239099	0.0123407	-0.00027747	0.0480973	1.0242	0.999723	1.04927	0.0526867	SeqId_3617_80.PHENO1.glm.linear	12	407.523	0.40448	93.0973	HGFAC
	IVW	0.0777889	0.0402292	-0.0010588	0.156637	1.08089	0.998942	1.16957	0.0531568	SeqId_5012_67.PHENO1.glm.linear	2	145.446	0.038781	93.9281	AK1
	IVW	0.0758602	0.0392811	-0.00112942	0.15285	1.07881	0.998871	1.16515	0.0534569	SeqId_4969_2.PHENO1.glm.linear	3	171.998	0.0667953	94.4583	CA1
	IVW	0.10396	0.0539637	-0.00180652	0.209727	1.10956	0.998195	1.23334	0.0540435	SeqId_13940_19.PHENO1.glm.linear	1	127.364	0.017356	95.495	IFI16
	IVW	0.0942268	0.0490103	-0.00183156	0.190285	1.09881	0.99817	1.20959	0.0545312	SeqId_3196_6.PHENO1.glm.linear	3	47.1691	0.0192514	96.3566	HAPLN1
	IVW	-0.0646077	0.0336322	-0.130525	0.00131017	0.937435	0.877634	1.00131	0.0547307	SeqId_3367_8.PHENO1.glm.linear	5	184.966	0.113729	96.7091	FETUB
	IVW	-0.0533583	0.0277899	-0.107826	0.00110897	0.94804	0.897784	1.00111	0.0548505	SeqId_12571_14.PHENO1.glm.linear	3	316.738	0.116459	96.9209	ARL3
	IVW	-0.0791917	0.0413464	-0.160229	0.0018458	0.923863	0.851949	1.00185	0.0554515	SeqId_3855_56.PHENO1.glm.linear	4	138.318	0.0712865	97.9828	PRDX1
	IVW	-0.115344	0.0603064	-0.233542	0.00285474	0.89106	0.791724	1.00286	0.0557959	SeqId_6930_95.PHENO1.glm.linear	2	46.6087	0.0127639	98.5913	ST8SIA6
	IVW	-0.23114	0.120857	-0.468016	0.0057349	0.793628	0.626244	1.00575	0.0558106	SeqId_8300_82.PHENO1.glm.linear	1	24.0236	0.00332045	98.6173	PEX14
	IVW	-0.0673477	0.0352329	-0.136403	0.00170751	0.93487	0.872491	1.00171	0.0559403	SeqId_11382_5.PHENO1.glm.linear	3	89.8309	0.0360357	98.8465	BLVRA
	IVW	0.0623972	0.0326598	-0.00161479	0.126409	1.06439	0.998387	1.13475	0.0560661	SeqId_14076_74.PHENO1.glm.linear	4	118.897	0.0618968	99.0688	CST4
	IVW	-0.177978	0.0931952	-0.360637	0.00468122	0.836961	0.697232	1.00469	0.0561675	SeqId_6408_2.PHENO1.glm.linear	1	32.2703	0.00445522	99.248	INHBC
	IVW	0.160759	0.0843518	-0.00456776	0.326085	1.1744	0.995443	1.38553	0.0566745	SeqId_17205_21.PHENO1.glm.linear	1	46.3536	0.00638712	100.144	RAB5A
	IVW	0.349556	0.184052	-0.0111794	0.710291	1.41844	0.988883	2.03458	0.0575351	SeqId_7073_69.PHENO1.glm.linear	1	21.9762	0.00303833	101.664	C22orf15
	IVW	-0.0541252	0.0285195	-0.110022	0.0017721	0.947314	0.895814	1.00177	0.0577188	SeqId_5404_53.PHENO1.glm.linear	5	104.637	0.0676805	101.989	TNFRSF21
	IVW	0.0932979	0.0491673	-0.00306836	0.189664	1.09779	0.996936	1.20884	0.0577544	SeqId_19273_3.PHENO1.glm.linear	3	47.7479	0.019483	102.052	GSR
	IVW	0.0362965	0.0191605	-0.00125736	0.0738503	1.03696	0.998743	1.07665	0.0581797	SeqId_3607_71.PHENO1.glm.linear	6	193.241	0.138599	102.804	DKK3
	IVW	0.0410435	0.0216909	-0.00146989	0.083557	1.0419	0.998531	1.08715	0.0584645	SeqId_7145_1.PHENO1.glm.linear	8	105.299	0.104692	103.307	ITIH3
	IVW	-0.143032	0.075793	-0.291583	0.0055199	0.866727	0.74708	1.00554	0.0591421	SeqId_7208_60.PHENO1.glm.linear	1	79.6657	0.0109271	104.504	MGAT4C
	IVW	-0.0543883	0.0288253	-0.110885	0.00210815	0.947064	0.895042	1.00211	0.0591834	SeqId_17794_6.PHENO1.glm.linear	2	144.075	0.0384296	104.577	PMM2
	IVW	-0.0825613	0.0438488	-0.168503	0.00338075	0.920755	0.844928	1.00339	0.0597188	SeqId_2632_5.PHENO1.glm.linear	1	176.505	0.0238924	105.523	IL12RB1
	IVW	-0.151084	0.0803482	-0.308564	0.00639572	0.859776	0.734501	1.00642	0.0600585	SeqId_8916_32.PHENO1.glm.linear	1	46.7152	0.00643663	106.123	STIM1
	IVW	0.154214	0.0821093	-0.00671687	0.315146	1.16674	0.993306	1.37046	0.0603593	SeqId_3415_61.PHENO1.glm.linear	1	49.424	0.00680731	106.655	IBSP
	IVW	-0.0561838	0.0300053	-0.114993	0.0026254	0.945365	0.891372	1.00263	0.0611422	SeqId_15394_79.PHENO1.glm.linear	6	57.2713	0.0455158	108.038	UNC5B
	IVW	-0.0234479	0.0125416	-0.048029	0.00113315	0.976825	0.953106	1.00113	0.0615377	SeqId_6255_74.PHENO1.glm.linear	7	426.408	0.292924	108.737	CPXM1
	IVW	0.0573105	0.0306714	-0.0028044	0.117425	1.05898	0.9972	1.1246	0.0616882	SeqId_3519_3.PHENO1.glm.linear	4	129.94	0.067259	109.003	CCL17
	IVW	-0.0264728	0.0141741	-0.0542535	0.00130794	0.973875	0.947192	1.00131	0.0618057	SeqId_18218_48.PHENO1.glm.linear	10	215.81	0.230564	109.211	CNRIP1
	IVW	0.117423	0.0628738	-0.00580698	0.240654	1.1246	0.99421	1.27208	0.0618172	SeqId_15604_18.PHENO1.glm.linear	3	23.8756	0.00983798	109.231	MAPK9
	IVW	0.0910039	0.0487641	-0.00457189	0.18658	1.09527	0.995439	1.20512	0.0620122	SeqId_2697_7.PHENO1.glm.linear	2	79.1848	0.0214932	109.576	PF4
	IVW	0.0411609	0.0220855	-0.00212577	0.0844476	1.04202	0.997876	1.08812	0.0623621	SeqId_4962_52.PHENO1.glm.linear	4	228.828	0.112677	110.194	CDNF
	IVW	0.0502244	0.0269893	-0.00267357	0.103122	1.05151	0.99733	1.10863	0.0627578	SeqId_17765_3.PHENO1.glm.linear	4	127.484	0.0660717	110.893	SNUPN
	IVW	0.239317	0.129023	-0.013564	0.492199	1.27038	0.986528	1.63591	0.0636196	SeqId_3852_19.PHENO1.glm.linear	1	22.132	0.00305981	112.416	DNAJB1
	IVW	-0.163177	0.0881807	-0.336008	0.00965401	0.849441	0.714617	1.0097	0.0642438	SeqId_9191_8.PHENO1.glm.linear	2	27.0195	0.00743926	113.519	TFF2
	IVW	0.113536	0.0613959	-0.00679736	0.23387	1.12023	0.993226	1.26348	0.0644217	SeqId_7852_9.PHENO1.glm.linear	1	63.555	0.00873661	113.833	MTIF3
	IVW	0.189369	0.102426	-0.0113829	0.39012	1.20849	0.988682	1.47716	0.0644822	SeqId_8358_30.PHENO1.glm.linear	1	42.8994	0.00591398	113.94	PRDX3
	IVW	-0.0626203	0.0341259	-0.129506	0.00426526	0.9393	0.878529	1.00427	0.066509	SeqId_12016_60.PHENO1.glm.linear	5	133.006	0.0844801	117.521	CBL
	IVW	-0.130316	0.0712352	-0.269935	0.00930208	0.877818	0.763429	1.00935	0.0673425	SeqId_12522_6.PHENO1.glm.linear	1	86.1458	0.0118054	118.994	RAD23B
	IVW	-0.0804954	0.0440927	-0.166916	0.00592465	0.922659	0.846271	1.00594	0.0679111	SeqId_6955_68.PHENO1.glm.linear	1	142.791	0.0194173	119.999	SNX1
	IVW	0.228255	0.125145	-0.0170256	0.473535	1.25641	0.983119	1.60566	0.0681646	SeqId_3441_64.PHENO1.glm.linear	1	30.5076	0.00421288	120.447	GSK3A
	IVW	-0.122801	0.0674251	-0.254951	0.00935022	0.88444	0.774954	1.00939	0.068563	SeqId_3470_1.PHENO1.glm.linear	1	71.8596	0.00986695	121.151	SELE
	IVW	0.0792892	0.043562	-0.0060907	0.164669	1.08252	0.993928	1.179	0.0687366	SeqId_4878_3.PHENO1.glm.linear	2	82.7664	0.0224435	121.458	F10
	IVW	0.0184857	0.0101958	-0.00149764	0.0384691	1.01866	0.998503	1.03922	0.0698201	SeqId_16792_4.PHENO1.glm.linear	14	327.033	0.38878	123.372	SIGLEC5
	IVW	0.247158	0.136332	-0.0200472	0.514364	1.28038	0.980152	1.67257	0.0698447	SeqId_3474_19.PHENO1.glm.linear	1	23.3008	0.00322088	123.416	THBS1
	IVW	-0.0486959	0.0268964	-0.101412	0.00402003	0.952471	0.903561	1.00403	0.0702182	SeqId_4151_6.PHENO1.glm.linear	7	148.959	0.126425	124.076	PLG
	IVW	0.084905	0.0469041	-0.00702523	0.176835	1.08861	0.992999	1.19343	0.0702671	SeqId_3077_66.PHENO1.glm.linear	2	72.6867	0.0197642	124.162	F10
	IVW	-0.0233759	0.0129255	-0.0487093	0.00195759	0.976895	0.952458	1.00196	0.0705269	SeqId_7244_16.PHENO1.glm.linear	12	348.159	0.367195	124.621	IGFLR1
	IVW	0.0411575	0.0228099	-0.00354913	0.0858641	1.04202	0.996457	1.08966	0.0711736	SeqId_3029_52.PHENO1.glm.linear	6	124.072	0.0936342	125.764	CD209
	IVW	0.0252475	0.0139937	-0.00217972	0.0526748	1.02557	0.997823	1.05409	0.0711999	SeqId_6402_8.PHENO1.glm.linear	15	328.088	0.406106	125.81	PILRA
	IVW	0.0827207	0.0458704	-0.0071836	0.172625	1.08624	0.992842	1.18842	0.0713321	SeqId_8992_1.PHENO1.glm.linear	1	174.361	0.023609	126.044	TMEM2
	IVW	0.0792999	0.0440386	-0.00701415	0.165614	1.08253	0.99301	1.18012	0.0717516	SeqId_14623_26.PHENO1.glm.linear	3	74.1163	0.0299204	126.785	SUMO3
	IVW	-0.129009	0.0716672	-0.269474	0.0114561	0.878966	0.763781	1.01152	0.0718428	SeqId_15603_20.PHENO1.glm.linear	1	65.2643	0.00896948	126.946	ITGA2
	IVW	-0.146619	0.0814832	-0.306324	0.0130848	0.863623	0.736148	1.01317	0.0719585	SeqId_6605_17.PHENO1.glm.linear	1	69.5416	0.00955171	127.151	IGFALS
	IVW	-0.0494968	0.0275334	-0.103461	0.00446774	0.951708	0.901711	1.00448	0.0722249	SeqId_5139_32.PHENO1.glm.linear	7	98.018	0.0869491	127.621	UNC5C
	IVW	0.0806768	0.0449449	-0.00741363	0.168767	1.08402	0.992614	1.18384	0.0726513	SeqId_9470_15.PHENO1.glm.linear	2	79.6038	0.0216044	128.375	METTL24
	IVW	-0.130724	0.0728786	-0.273563	0.0121156	0.87746	0.760664	1.01219	0.0728579	SeqId_13113_7.PHENO1.glm.linear	2	29.1922	0.00803266	128.74	SPP1
	IVW	0.0276496	0.0155781	-0.00288295	0.0581821	1.02804	0.997121	1.05991	0.0759144	SeqId_17350_13.PHENO1.glm.linear	10	168.325	0.189444	134.141	CHMP2B
	IVW	-0.13792	0.0777801	-0.290366	0.0145261	0.871168	0.74799	1.01463	0.0761947	SeqId_13998_26.PHENO1.glm.linear	1	55.2649	0.00760569	134.636	ADSSL1
	IVW	-0.0602733	0.034002	-0.126916	0.00636939	0.941507	0.880808	1.00639	0.0762884	SeqId_5900_11.PHENO1.glm.linear	1	275.593	0.0368115	134.802	HINT1
	IVW	-0.233871	0.132041	-0.492666	0.024924	0.791464	0.610995	1.02524	0.0765268	SeqId_16803_4.PHENO1.glm.linear	1	20.8383	0.00288147	135.223	CALB2
	IVW	-0.101074	0.0571386	-0.213064	0.0109154	0.903866	0.808105	1.01098	0.0769055	SeqId_13384_110.PHENO1.glm.linear	1	106.428	0.0145445	135.892	FH
	IVW	-0.0287754	0.0162743	-0.0606723	0.00312153	0.971635	0.941132	1.00313	0.0770349	SeqId_4297_62.PHENO1.glm.linear	8	179.322	0.166066	136.121	SPON1
	IVW	-0.0961917	0.0544305	-0.202873	0.0104901	0.90829	0.816382	1.01055	0.0771883	SeqId_7769_29.PHENO1.glm.linear	1	113.242	0.0154613	136.392	SH3BP2
	IVW	0.220378	0.125163	-0.0249373	0.465692	1.24655	0.975371	1.59312	0.078285	SeqId_19177_7.PHENO1.glm.linear	1	20.5362	0.00283981	138.33	MOBKL1A
	IVW	-0.0599419	0.0340485	-0.126676	0.00679188	0.941819	0.881019	1.00681	0.0783252	SeqId_11516_7.PHENO1.glm.linear	1	267.308	0.0357445	138.401	FABP1
	IVW	-0.28233	0.160931	-0.597749	0.0330898	0.754025	0.550048	1.03364	0.0793706	SeqId_7132_55.PHENO1.glm.linear	1	20.7292	0.00286643	140.248	C1QL4
	IVW	-0.0395323	0.0225897	-0.0838072	0.00474264	0.961239	0.919609	1.00475	0.0801155	SeqId_7970_315.PHENO1.glm.linear	5	145.188	0.0915097	141.564	ART3
	IVW	-0.100719	0.057554	-0.213523	0.0120849	0.904187	0.807734	1.01216	0.0801203	SeqId_2665_26.PHENO1.glm.linear	1	103.101	0.0140962	141.573	TNFRSF17
	IVW	-0.0434606	0.0248453	-0.0921565	0.0052352	0.95747	0.911962	1.00525	0.0802475	SeqId_18220_141.PHENO1.glm.linear	5	202.521	0.123194	141.797	SRA1
	IVW	0.0238938	0.0136691	-0.00289705	0.0506846	1.02418	0.997107	1.05199	0.0804602	SeqId_3194_36.PHENO1.glm.linear	7	438.52	0.298759	142.173	GP6
	IVW	0.0433147	0.0248802	-0.00544958	0.0920789	1.04427	0.994565	1.09645	0.0816957	SeqId_3484_60.PHENO1.glm.linear	6	82.6908	0.0644164	144.356	AGT
	IVW	0.0857672	0.0492669	-0.0107942	0.182329	1.08955	0.989264	1.20001	0.0817067	SeqId_2879_9.PHENO1.glm.linear	2	87.0062	0.0235661	144.376	SERPINA3
	IVW	0.0360108	0.0207041	-0.0045684	0.07659	1.03667	0.995442	1.0796	0.08198	SeqId_7211_2.PHENO1.glm.linear	5	234.526	0.139938	144.859	RNASE1
	IVW	-0.074573	0.0428845	-0.158625	0.00947905	0.92814	0.853316	1.00952	0.0820476	SeqId_11237_49.PHENO1.glm.linear	1	174.173	0.0235842	144.978	PCOLCE
	IVW	0.230031	0.133024	-0.0306915	0.490754	1.25864	0.969775	1.63355	0.0837656	SeqId_4148_49.PHENO1.glm.linear	1	19.9411	0.00275774	148.014	PAPPA
	IVW	-0.0261499	0.0151308	-0.0558057	0.003506	0.974189	0.945723	1.00351	0.0839432	SeqId_10916_44.PHENO1.glm.linear	15	213.284	0.307732	148.328	PLA2R1
	IVW	0.0742207	0.0429887	-0.0100355	0.158477	1.07704	0.990015	1.17172	0.0842543	SeqId_15653_9.PHENO1.glm.linear	5	102.478	0.0663772	148.877	COL10A1
	IVW	0.188003	0.109302	-0.0262255	0.402231	1.20684	0.974115	1.49516	0.0854273	SeqId_19150_20.PHENO1.glm.linear	1	33.8623	0.00467397	150.95	PRPSAP2
	IVW	0.0226347	0.0131862	-0.00320976	0.0484792	1.02289	0.996795	1.04967	0.0860622	SeqId_15486_126.PHENO1.glm.linear	12	207.72	0.257169	152.072	AOC1
	IVW	0.0658759	0.0383915	-0.00937007	0.141122	1.06809	0.990674	1.15157	0.0861807	SeqId_2644_11.PHENO1.glm.linear	5	91.2753	0.0595529	152.281	PRKCA
	IVW	0.0382599	0.0223202	-0.00548679	0.0820067	1.039	0.994528	1.08546	0.0865027	SeqId_6388_21.PHENO1.glm.linear	5	183.577	0.112972	152.85	CCDC126
	IVW	-0.101107	0.0590847	-0.216911	0.0146964	0.903836	0.805001	1.0148	0.0870388	SeqId_3343_1.PHENO1.glm.linear	2	52.7658	0.0144257	153.798	ACY1
	IVW	0.119563	0.0698868	-0.0174128	0.256539	1.127	0.982738	1.29245	0.0871168	SeqId_15427_35.PHENO1.glm.linear	2	33.5405	0.00921813	153.935	LOXL3
	IVW	0.135843	0.079454	-0.0198837	0.29157	1.1455	0.980313	1.33853	0.0873195	SeqId_8269_327.PHENO1.glm.linear	1	59.9839	0.00824976	154.294	ARSK
	IVW	0.072202	0.0422386	-0.0105841	0.154988	1.07487	0.989472	1.16764	0.0873797	SeqId_7185_29.PHENO1.glm.linear	1	199.826	0.0269641	154.4	GP5
	IVW	0.231267	0.135349	-0.0340129	0.496547	1.2602	0.966559	1.64304	0.0875127	SeqId_12343_14.PHENO1.glm.linear	1	19.9757	0.00276251	154.635	ACAP2
	IVW	0.0378272	0.0221508	-0.00558764	0.0812421	1.03855	0.994428	1.08463	0.0876902	SeqId_6520_87.PHENO1.glm.linear	6	142.761	0.10624	154.949	MGP
	IVW	0.0391587	0.0230066	-0.00593332	0.0842507	1.03994	0.994084	1.0879	0.0887428	SeqId_14101_2.PHENO1.glm.linear	4	120.114	0.0624908	156.809	CNTFR
	IVW	0.114734	0.067777	-0.0181062	0.247575	1.12158	0.982057	1.28091	0.0904897	SeqId_5609_92.PHENO1.glm.linear	2	33.1736	0.0091182	159.895	FAM19A5
	IVW	0.227359	0.134714	-0.0366744	0.491393	1.25528	0.96399	1.63459	0.0914641	SeqId_10761_5.PHENO1.glm.linear	1	22.5383	0.0031158	161.617	TMED2
	IVW	-0.0269213	0.0159773	-0.0582361	0.00439362	0.973438	0.943427	1.0044	0.091994	SeqId_15476_6.PHENO1.glm.linear	4	304.976	0.144746	162.553	REG3G
	IVW	-0.130517	0.0775326	-0.282478	0.021444	0.877641	0.753913	1.02168	0.0923008	SeqId_15460_9.PHENO1.glm.linear	1	53.547	0.007371	163.095	DPP4
	IVW	-0.0209192	0.0124574	-0.0453353	0.00349692	0.979298	0.955677	1.0035	0.0931025	SeqId_3173_49.PHENO1.glm.linear	9	398.384	0.332342	164.512	NAAA
	IVW	0.234443	0.139902	-0.0397589	0.508645	1.2642	0.961021	1.66304	0.0937829	SeqId_18824_7.PHENO1.glm.linear	1	21.3826	0.0029565	165.714	EIF4A2
	IVW	0.162815	0.0971657	-0.0276261	0.353256	1.17682	0.972752	1.4237	0.0938079	SeqId_13657_2.PHENO1.glm.linear	1	36.182	0.00499257	165.759	PNKP
	IVW	0.182939	0.109199	-0.0310866	0.396965	1.20074	0.969392	1.4873	0.0938783	SeqId_19347_37.PHENO1.glm.linear	1	26.521	0.00366438	165.883	CA12
	IVW	0.0432858	0.0258556	-0.00739026	0.0939618	1.04424	0.992637	1.09852	0.0941039	SeqId_18295_102.PHENO1.glm.linear	2	240.757	0.0626033	166.282	GRHPR
	IVW	0.0303234	0.0181272	-0.0052052	0.0658521	1.03079	0.994808	1.06807	0.0943637	SeqId_5698_60.PHENO1.glm.linear	9	273.478	0.25468	166.741	TNXB
	IVW	-0.0283942	0.0169883	-0.0616907	0.00490239	0.972005	0.940174	1.00491	0.0946446	SeqId_9211_19.PHENO1.glm.linear	3	437.777	0.154105	167.237	SERPINF1
	IVW	0.0183097	0.0109862	-0.00322288	0.0398423	1.01848	0.996782	1.04065	0.0955925	SeqId_5593_11.PHENO1.glm.linear	22	556.825	0.630147	168.912	PDIA5
	IVW	0.133375	0.0800375	-0.023496	0.290245	1.14268	0.976778	1.33676	0.0956334	SeqId_9339_204.PHENO1.glm.linear	1	67.8679	0.00932396	168.984	FKBP2
	IVW	-0.0314048	0.0188614	-0.0683724	0.00556285	0.969083	0.933913	1.00558	0.0959067	SeqId_11531_24.PHENO1.glm.linear	8	125.225	0.122084	169.467	C10orf54
	IVW	-0.0270028	0.0162565	-0.0588649	0.00485924	0.973358	0.942834	1.00487	0.0967028	SeqId_9839_148.PHENO1.glm.linear	5	215.178	0.129893	170.874	TIRAP
	IVW	-0.02712	0.0163496	-0.0591646	0.00492469	0.973244	0.942552	1.00494	0.0971657	SeqId_8244_16.PHENO1.glm.linear	5	227.073	0.136096	171.692	FUT8
	IVW	0.0725748	0.0438366	-0.0133435	0.158493	1.07527	0.986745	1.17174	0.0978083	SeqId_7655_11.PHENO1.glm.linear	2	93.3099	0.0252304	172.827	NPPB
	IVW	-0.0198189	0.0119799	-0.043299	0.00366117	0.980376	0.957625	1.00367	0.0980556	SeqId_14054_17.PHENO1.glm.linear	15	203.499	0.297819	173.264	IL15RA
	IVW	-0.0514837	0.0311785	-0.112592	0.00962509	0.949819	0.893515	1.00967	0.0986865	SeqId_4440_15.PHENO1.glm.linear	8	46.4606	0.0490629	174.379	FCRL3
	IVW	0.0568384	0.0344332	-0.0106495	0.124326	1.05848	0.989407	1.13239	0.0988031	SeqId_9940_35.PHENO1.glm.linear	6	98.257	0.0756255	174.585	DUSP28
	IVW	0.0602602	0.0365157	-0.0113093	0.13183	1.06211	0.988754	1.14091	0.0988909	SeqId_3172_28.PHENO1.glm.linear	3	125.68	0.0497019	174.74	ARSB
	IVW	0.197777	0.11994	-0.0373013	0.432855	1.21869	0.963386	1.54165	0.099155	SeqId_9931_20.PHENO1.glm.linear	1	44.2297	0.00609625	175.207	KRT1
	IVW	0.182293	0.11078	-0.0348328	0.399419	1.19997	0.965767	1.49096	0.09986	SeqId_14203_3.PHENO1.glm.linear	1	62.8279	0.00863752	176.453	ANXA7
	IVW	0.193092	0.117343	-0.0368964	0.423081	1.21299	0.963776	1.52666	0.09986	SeqId_18244_1.PHENO1.glm.linear	1	55.9437	0.00769837	176.453	ANXA7
	IVW	-0.0483994	0.0294313	-0.106084	0.00928486	0.952753	0.899349	1.00933	0.100075	SeqId_9337_43.PHENO1.glm.linear	4	80.0098	0.042513	176.833	TAC1
	IVW	-0.198472	0.120717	-0.435074	0.0381293	0.819982	0.647217	1.03887	0.100154	SeqId_2743_5.PHENO1.glm.linear	1	24.118	0.00333347	176.972	SHH
	IVW	-0.190541	0.11596	-0.417819	0.0367365	0.826512	0.658481	1.03742	0.10035	SeqId_18897_31.PHENO1.glm.linear	1	29.9855	0.00414108	177.318	HDAC2
	IVW	0.118899	0.072427	-0.0230557	0.260853	1.12626	0.977208	1.29804	0.100666	SeqId_9843_5.PHENO1.glm.linear	2	51.2062	0.0140053	177.877	ACTN1
	IVW	-0.183455	0.112145	-0.403255	0.0363456	0.832389	0.668141	1.03701	0.101867	SeqId_11162_37.PHENO1.glm.linear	1	19.9973	0.00276549	179.999	EQTN
	IVW	-0.0216006	0.0132514	-0.0475729	0.00437163	0.978631	0.953541	1.00438	0.103088	SeqId_4548_4.PHENO1.glm.linear	9	249.071	0.237345	182.156	FUT3
	IVW	0.0822516	0.0506276	-0.0169767	0.18148	1.08573	0.983167	1.19899	0.104239	SeqId_17751_68.PHENO1.glm.linear	1	130.697	0.0178021	184.191	CRYBB1
	IVW	0.0633557	0.0390884	-0.013256	0.139967	1.06541	0.986831	1.15024	0.105053	SeqId_8013_9.PHENO1.glm.linear	1	203.353	0.0274269	185.629	LMAN2L
	IVW	0.0372464	0.0230129	-0.00785807	0.082351	1.03795	0.992173	1.08584	0.105555	SeqId_9595_11.PHENO1.glm.linear	6	169.071	0.123403	186.515	B4GALT2
	IVW	-0.0785683	0.0486559	-0.173932	0.0167956	0.924439	0.840354	1.01694	0.10636	SeqId_19615_213.PHENO1.glm.linear	2	64.8519	0.0176715	187.938	NT5C3A
	IVW	0.0240541	0.014938	-0.0052239	0.0533321	1.02435	0.99479	1.05478	0.107341	SeqId_18917_53.PHENO1.glm.linear	6	253.194	0.174113	189.672	AMY2A
	IVW	0.0866949	0.0539993	-0.0191418	0.192532	1.09056	0.98104	1.21231	0.108388	SeqId_10070_22.PHENO1.glm.linear	3	119.21	0.047264	191.522	PLCG2
	IVW	0.128066	0.0798889	-0.0285131	0.284646	1.13663	0.97189	1.32929	0.108923	SeqId_16908_5.PHENO1.glm.linear	1	63.4009	0.00871562	192.466	OMG
	IVW	-0.205078	0.128039	-0.45603	0.0458732	0.814584	0.633795	1.04694	0.109225	SeqId_16756_30.PHENO1.glm.linear	1	20.168	0.00278903	193	GDF7
	IVW	-0.0565522	0.0356105	-0.126348	0.0132431	0.945017	0.881308	1.01333	0.112269	SeqId_2652_15.PHENO1.glm.linear	5	120.72	0.0772793	198.38	PLAUR
	IVW	-0.0757731	0.0477625	-0.169386	0.0178397	0.927026	0.844183	1.018	0.112636	SeqId_3805_16.PHENO1.glm.linear	3	61.3224	0.0248841	199.028	ESM1
	IVW	0.0667314	0.0423507	-0.0162744	0.149737	1.06901	0.983857	1.16153	0.115098	SeqId_4989_7.PHENO1.glm.linear	4	53.7855	0.0289826	203.378	FGG
	IVW	0.057675	0.0368646	-0.0145784	0.129928	1.05937	0.985527	1.13875	0.117699	SeqId_6527_1.PHENO1.glm.linear	2	85.6574	0.0232093	207.974	TRIL
	IVW	-0.0542814	0.0347679	-0.122425	0.0138625	0.947166	0.884772	1.01396	0.118465	SeqId_13118_5.PHENO1.glm.linear	6	128.125	0.0963982	209.328	SMOC1
	IVW	-0.0146029	0.0093612	-0.0329505	0.0037447	0.985503	0.967586	1.00375	0.118774	SeqId_6576_1.PHENO1.glm.linear	19	479.719	0.558919	209.874	ART4
	IVW	-0.137036	0.0880738	-0.309657	0.0355857	0.871939	0.733698	1.03623	0.119727	SeqId_9188_119.PHENO1.glm.linear	1	39.9722	0.00551266	211.558	CXCL9
	IVW	0.0752822	0.0484976	-0.0197713	0.170336	1.07819	0.980423	1.1857	0.120593	SeqId_14134_49.PHENO1.glm.linear	4	36.3799	0.0197891	213.088	AMIGO2
	IVW	-0.157508	0.101796	-0.357024	0.0420074	0.85427	0.699756	1.0429	0.121791	SeqId_9398_30.PHENO1.glm.linear	1	25.2786	0.00349332	215.205	GALP
	IVW	0.191832	0.124321	-0.0518322	0.435496	1.21147	0.949488	1.54573	0.122821	SeqId_14205_6.PHENO1.glm.linear	1	20.9582	0.002898	217.025	HEXIM2
	IVW	0.131271	0.0850747	-0.035472	0.298014	1.14028	0.96515	1.34718	0.122828	SeqId_14067_6.PHENO1.glm.linear	2	36.2668	0.00995995	217.037	PKP2
	IVW	0.106764	0.0692312	-0.0289268	0.242454	1.11267	0.971488	1.27437	0.123041	SeqId_19367_34.PHENO1.glm.linear	1	60.9858	0.00838641	217.413	DCI
	IVW	0.131154	0.0852072	-0.0358491	0.298157	1.14014	0.964786	1.34737	0.123747	SeqId_18880_81.PHENO1.glm.linear	2	22.0611	0.00608237	218.66	COL3A1
	IVW	-0.180921	0.118004	-0.412204	0.0503626	0.834502	0.662189	1.05165	0.125232	SeqId_15372_43.PHENO1.glm.linear	1	20.8885	0.00288838	221.286	BRD2
	IVW	-0.0564648	0.0369894	-0.128963	0.016033	0.9451	0.879007	1.01616	0.126882	SeqId_8065_245.PHENO1.glm.linear	1	237.876	0.0319345	224.2	PATE4
	IVW	-0.0346849	0.0227347	-0.0792441	0.00987435	0.96591	0.923814	1.00992	0.127101	SeqId_10346_5.PHENO1.glm.linear	2	339.035	0.0859615	224.587	STAT3
	IVW	-0.0517311	0.0339098	-0.118193	0.0147309	0.949584	0.888524	1.01484	0.127122	SeqId_4763_31.PHENO1.glm.linear	3	174.197	0.0675917	224.625	AFM
	IVW	0.0230057	0.015085	-0.00656032	0.0525717	1.02327	0.993461	1.05398	0.127241	SeqId_5400_52.PHENO1.glm.linear	12	289.345	0.325346	224.835	LEPR
	IVW	-0.0208334	0.0136782	-0.0476421	0.00597534	0.979382	0.953475	1.00599	0.127731	SeqId_13388_57.PHENO1.glm.linear	13	258.96	0.31863	225.7	PCSK1
	IVW	-0.0653122	0.0430095	-0.149609	0.0189848	0.936775	0.861044	1.01917	0.128875	SeqId_16758_96.PHENO1.glm.linear	9	35.3136	0.042259	227.722	HDGF
	IVW	-0.085301	0.0562009	-0.195453	0.0248508	0.918236	0.822462	1.02516	0.129068	SeqId_7009_8.PHENO1.glm.linear	1	201.586	0.0271951	228.064	CD72
	IVW	0.0142208	0.00936971	-0.00414347	0.0325851	1.01432	0.995865	1.03312	0.129079	SeqId_4342_10.PHENO1.glm.linear	17	436.739	0.507851	228.083	ICAM1
	IVW	0.0553041	0.03647	-0.0161757	0.126784	1.05686	0.983954	1.13517	0.129411	SeqId_16773_29.PHENO1.glm.linear	3	111.989	0.0445287	228.669	SCUBE3
	IVW	-0.0509698	0.0336247	-0.116873	0.0149333	0.950307	0.889698	1.01505	0.129558	SeqId_15522_2.PHENO1.glm.linear	3	158.021	0.0617024	228.929	GLIPR2
	IVW	-0.101394	0.067076	-0.23286	0.0300726	0.903577	0.792264	1.03053	0.130629	SeqId_11196_31.PHENO1.glm.linear	4	26.0579	0.0142544	230.821	COL6A3
	IVW	0.067222	0.0445196	-0.0200349	0.154479	1.06953	0.980164	1.16705	0.131059	SeqId_13062_4.PHENO1.glm.linear	1	182.822	0.0247263	231.58	GMFG
	IVW	0.0311229	0.0206518	-0.00935394	0.0715998	1.03161	0.99069	1.07423	0.131803	SeqId_15308_108.PHENO1.glm.linear	7	247.756	0.194008	232.896	VWC2
	IVW	-0.153288	0.101722	-0.35266	0.0460838	0.857882	0.702816	1.04716	0.131829	SeqId_4124_24.PHENO1.glm.linear	1	50.4358	0.00694571	232.942	HSPA1A
	IVW	-0.0631292	0.0420372	-0.14552	0.0192621	0.938822	0.864572	1.01945	0.133162	SeqId_14711_27.PHENO1.glm.linear	3	63.3008	0.0256663	235.298	CST6
	IVW	-0.0297805	0.0198628	-0.0687108	0.00914982	0.970659	0.933597	1.00919	0.133793	SeqId_9241_40.PHENO1.glm.linear	5	205.33	0.124689	236.412	SIRPG
	IVW	0.0591303	0.039508	-0.018304	0.136565	1.06091	0.981863	1.14633	0.13448	SeqId_7761_125.PHENO1.glm.linear	2	101.437	0.0273678	237.626	CHKB
	IVW	0.190362	0.127317	-0.0591757	0.4399	1.20969	0.942541	1.55255	0.134869	SeqId_14009_65.PHENO1.glm.linear	1	33.7919	0.00466431	238.313	TNFAIP3
	IVW	-0.039061	0.026146	-0.0903061	0.0121842	0.961692	0.913651	1.01226	0.135187	SeqId_11211_7.PHENO1.glm.linear	8	127.717	0.124212	238.875	TBCE
	IVW	0.0267754	0.0179291	-0.0083649	0.0619158	1.02714	0.99167	1.06387	0.13533	SeqId_19556_12.PHENO1.glm.linear	11	153.447	0.18989	239.128	CR1
	IVW	-0.0234962	0.015779	-0.0544225	0.00743011	0.976778	0.947032	1.00746	0.136467	SeqId_6081_52.PHENO1.glm.linear	12	134.72	0.183362	241.137	PCOLCE2
	IVW	-0.0196734	0.0132446	-0.0456323	0.00628551	0.980519	0.955393	1.00631	0.13744	SeqId_4559_64.PHENO1.glm.linear	10	251.575	0.258882	242.857	KYNU
	IVW	0.0332291	0.0224511	-0.0107742	0.0772324	1.03379	0.989284	1.08029	0.138855	SeqId_15583_18.PHENO1.glm.linear	5	148.411	0.0933516	245.357	FCRLB
	IVW	0.157902	0.106751	-0.0513265	0.367131	1.17105	0.949968	1.44359	0.139098	SeqId_13578_98.PHENO1.glm.linear	1	46.5449	0.00641332	245.785	ABLIM3
	IVW	-0.0618459	0.04185	-0.14387	0.0201787	0.940028	0.866	1.02038	0.139462	SeqId_8885_6.PHENO1.glm.linear	7	32.5313	0.0306374	246.429	CACNA2D3
	IVW	0.0781873	0.0529548	-0.0256021	0.181977	1.08133	0.974723	1.19959	0.139812	SeqId_16851_50.PHENO1.glm.linear	2	58.4826	0.0159636	247.047	SCO2
	IVW	-0.0873372	0.0592928	-0.203549	0.0288746	0.916368	0.81583	1.0293	0.140756	SeqId_5358_3.PHENO1.glm.linear	2	48.0857	0.013163	248.716	OMD
	IVW	-0.0199264	0.0135332	-0.0464511	0.00659821	0.980271	0.954611	1.00662	0.140911	SeqId_3309_2.PHENO1.glm.linear	14	286.515	0.35785	248.989	FCGR2A
	IVW	0.150973	0.102711	-0.0503366	0.352283	1.16297	0.950909	1.42231	0.141593	SeqId_5704_74.PHENO1.glm.linear	1	43.2865	0.00596703	250.195	GZMM
	IVW	0.018313	0.0124763	-0.00614004	0.0427661	1.01848	0.993879	1.04369	0.142151	SeqId_5630_48.PHENO1.glm.linear	12	219.937	0.268236	251.181	CD300A
	IVW	0.0225961	0.0154008	-0.00758882	0.052781	1.02285	0.99244	1.0542	0.14232	SeqId_5637_81.PHENO1.glm.linear	6	274.777	0.186191	251.479	NTNG1
	IVW	-0.0619218	0.0422716	-0.144773	0.0209291	0.939956	0.865219	1.02115	0.14296	SeqId_5112_73.PHENO1.glm.linear	2	83.715	0.0226949	252.611	CD200
	IVW	-0.0190208	0.0129856	-0.0444721	0.00643054	0.981159	0.956502	1.00645	0.142987	SeqId_7096_30.PHENO1.glm.linear	17	248.796	0.370215	252.658	RMDN1
	IVW	-0.0545145	0.037221	-0.127466	0.0184372	0.946945	0.880323	1.01861	0.143025	SeqId_9321_400.PHENO1.glm.linear	3	84.3695	0.0339192	252.725	NMB
	IVW	0.0535137	0.0368674	-0.0187451	0.125773	1.05497	0.981429	1.13402	0.146636	SeqId_4990_87.PHENO1.glm.linear	2	96.4449	0.026056	259.105	GP1BA
	IVW	-0.0931582	0.0644364	-0.219451	0.0331348	0.911049	0.802959	1.03369	0.14825	SeqId_17796_15.PHENO1.glm.linear	2	55.6215	0.0151945	261.958	IMPA1
	IVW	0.0167404	0.0115972	-0.00598976	0.0394705	1.01688	0.994028	1.04026	0.148885	SeqId_5584_21.PHENO1.glm.linear	13	287.168	0.341486	263.08	TCN2
	IVW	0.0292665	0.0203418	-0.0106028	0.0691357	1.0297	0.989453	1.07158	0.150226	SeqId_4906_35.PHENO1.glm.linear	5	174.801	0.108156	265.449	F5
	IVW	-0.031213	0.0217096	-0.0737632	0.0113371	0.969269	0.928892	1.0114	0.150505	SeqId_12643_4.PHENO1.glm.linear	6	193.421	0.138711	265.942	ARRB1
	IVW	0.0263557	0.0183624	-0.00963393	0.0623453	1.02671	0.990412	1.06433	0.151199	SeqId_16882_27.PHENO1.glm.linear	4	279.823	0.134412	267.169	PHPT1
	IVW	-0.0558764	0.0389911	-0.132298	0.0205448	0.945656	0.87608	1.02076	0.151842	SeqId_17737_7.PHENO1.glm.linear	3	69.9682	0.0282932	268.306	IVD
	IVW	0.0266601	0.0186608	-0.00991435	0.0632345	1.02702	0.990135	1.06528	0.153099	SeqId_4188_1.PHENO1.glm.linear	11	115.221	0.149665	270.526	AKR7A2
	IVW	0.0848909	0.0595147	-0.0317559	0.201538	1.0886	0.968743	1.22328	0.153758	SeqId_5452_71.PHENO1.glm.linear	3	65.5738	0.0265634	271.69	ASGR1
	IVW	-0.0163625	0.0115084	-0.0389185	0.00619343	0.983771	0.961829	1.00621	0.155085	SeqId_6393_63.PHENO1.glm.linear	20	301.893	0.456381	274.036	HSP90B1
	IVW	0.113921	0.0801599	-0.0431899	0.271031	1.12066	0.95773	1.31132	0.155268	SeqId_2683_1.PHENO1.glm.linear	1	42.3785	0.00584259	274.359	C3
	IVW	0.109316	0.0769197	-0.0414441	0.260076	1.11551	0.959403	1.29703	0.155268	SeqId_2754_50.PHENO1.glm.linear	1	46.0473	0.00634518	274.359	C3
	IVW	0.130722	0.0920834	-0.0497579	0.311203	1.13965	0.95146	1.36507	0.155722	SeqId_19238_12.PHENO1.glm.linear	1	42.6024	0.00587327	275.161	GLUL
	IVW	-0.0291592	0.0205454	-0.0694274	0.0111089	0.971262	0.932928	1.01117	0.155823	SeqId_14123_34.PHENO1.glm.linear	6	162.978	0.119487	275.339	C10orf54
	IVW	0.0554021	0.0392516	-0.0215295	0.132334	1.05697	0.978701	1.14149	0.158108	SeqId_9986_14.PHENO1.glm.linear	3	58.2364	0.0236614	279.377	NPW
	IVW	0.0149309	0.0105794	-0.0058043	0.035666	1.01504	0.994213	1.03631	0.15815	SeqId_4479_14.PHENO1.glm.linear	12	403.631	0.402171	279.452	SERPING1
	IVW	-0.0672627	0.047665	-0.160684	0.026159	0.93495	0.851561	1.0265	0.158199	SeqId_5007_1.PHENO1.glm.linear	3	40.5989	0.0166144	279.537	MAPK14
	IVW	0.0202318	0.0143693	-0.00793153	0.048395	1.02044	0.9921	1.04959	0.159135	SeqId_2590_69.PHENO1.glm.linear	9	175.331	0.179704	281.192	ROR1
	IVW	-0.0308929	0.0219508	-0.0739158	0.01213	0.969579	0.92875	1.0122	0.159318	SeqId_13126_52.PHENO1.glm.linear	7	101.706	0.0899261	281.516	DSC2
	IVW	0.030249	0.0215257	-0.0119407	0.0724386	1.03071	0.98813	1.07513	0.159948	SeqId_15556_49.PHENO1.glm.linear	8	135.987	0.1312	282.628	AMY2B
	IVW	0.0389208	0.0277701	-0.0155076	0.0933493	1.03969	0.984612	1.09785	0.161053	SeqId_16616_137.PHENO1.glm.linear	1	408.644	0.0536303	284.581	ENO3
	IVW	0.0189663	0.0135502	-0.00759145	0.0455242	1.01915	0.992437	1.04658	0.161598	SeqId_19254_125.PHENO1.glm.linear	16	342.183	0.432086	285.544	GMPR
	IVW	-0.0383274	0.0274125	-0.092055	0.0154001	0.962398	0.912055	1.01552	0.162061	SeqId_4500_50.PHENO1.glm.linear	3	257.361	0.0967392	286.362	CLEC11A
	IVW	0.114887	0.0823073	-0.046432	0.276207	1.12175	0.95463	1.31812	0.162764	SeqId_13460_4.PHENO1.glm.linear	2	27.5943	0.00759631	287.604	CHAD
	IVW	-0.0789583	0.0567113	-0.19011	0.0321939	0.924078	0.826868	1.03272	0.163836	SeqId_17739_1.PHENO1.glm.linear	2	66.2291	0.01804	289.499	HADH
	IVW	-0.0963312	0.0692649	-0.232088	0.0394254	0.908163	0.792876	1.04021	0.164296	SeqId_3438_10.PHENO1.glm.linear	1	69.9507	0.00960736	290.312	FSTL3
	IVW	0.0202308	0.0146126	-0.0084095	0.048871	1.02044	0.991626	1.05008	0.166215	SeqId_13123_3.PHENO1.glm.linear	11	378.513	0.366368	293.702	FLRT3
	IVW	0.227498	0.164488	-0.0948921	0.549887	1.25545	0.909471	1.73306	0.166644	SeqId_7922_5.PHENO1.glm.linear	2	25.3553	0.00698424	294.46	ADM
	IVW	0.142053	0.102712	-0.0592595	0.343365	1.15264	0.942462	1.40968	0.16666	SeqId_16751_15.PHENO1.glm.linear	1	31.9432	0.00441025	294.488	NPPB
	IVW	-0.161662	0.11704	-0.391057	0.0677329	0.850729	0.676342	1.07008	0.167202	SeqId_5813_58.PHENO1.glm.linear	1	22.9961	0.00317889	295.446	EPO
	IVW	-0.0154593	0.0112026	-0.0374161	0.0064975	0.98466	0.963275	1.00652	0.167597	SeqId_13748_4.PHENO1.glm.linear	14	301.349	0.36953	296.143	CCL8
	IVW	-0.0156453	0.0113415	-0.0378743	0.00658374	0.984476	0.962834	1.00661	0.167751	SeqId_15584_9.PHENO1.glm.linear	18	377.307	0.485611	296.416	CFHR2
	IVW	-0.0221988	0.0161419	-0.0538364	0.00943879	0.978046	0.947587	1.00948	0.169061	SeqId_17140_57.PHENO1.glm.linear	8	178.291	0.165269	298.731	PDGFD
	IVW	-0.0153851	0.0112055	-0.0373474	0.00657723	0.984733	0.963341	1.0066	0.169753	SeqId_9316_67.PHENO1.glm.linear	13	228.159	0.291791	299.954	WFDC1
	IVW	-0.0397088	0.0290002	-0.0965482	0.0171306	0.961069	0.907966	1.01728	0.170918	SeqId_6485_59.PHENO1.glm.linear	4	113.923	0.0594612	302.012	IGLL1
	IVW	-0.0206337	0.0151134	-0.0502555	0.00898805	0.979578	0.950986	1.00903	0.172172	SeqId_6507_16.PHENO1.glm.linear	10	200.742	0.217975	304.228	NCAM2
	IVW	0.183912	0.13471	-0.0801149	0.44794	1.20191	0.92301	1.56508	0.172176	SeqId_3178_5.PHENO1.glm.linear	1	25.4179	0.00351249	304.236	CTSC
	IVW	0.0796461	0.0583597	-0.0347369	0.194029	1.0829	0.96586	1.21413	0.172334	SeqId_3499_77.PHENO1.glm.linear	1	108.713	0.0148521	304.513	IL17B
	IVW	0.0188352	0.0138204	-0.00825223	0.0459227	1.01901	0.991782	1.04699	0.172927	SeqId_3168_8.PHENO1.glm.linear	9	273.419	0.254639	305.562	ADAMTS5
	IVW	-0.0194401	0.0142721	-0.0474129	0.00853274	0.980748	0.953693	1.00857	0.173165	SeqId_17325_10.PHENO1.glm.linear	4	340.288	0.158843	305.983	GUK1
	IVW	-0.0689421	0.0506421	-0.168199	0.0303146	0.933381	0.845186	1.03078	0.1734	SeqId_6379_62.PHENO1.glm.linear	5	30.4709	0.0207021	306.398	ADAMTSL2
	IVW	-0.0764514	0.0563593	-0.186914	0.0340108	0.926398	0.829515	1.0346	0.17494	SeqId_5651_50.PHENO1.glm.linear	2	46.3593	0.0126964	309.119	PSG7
	IVW	-0.0571799	0.042182	-0.139855	0.0254953	0.944424	0.869484	1.02582	0.175242	SeqId_2999_6.PHENO1.glm.linear	3	117.629	0.0466666	309.653	LSAMP
	IVW	0.0452034	0.0333695	-0.0201995	0.110606	1.04624	0.980003	1.11696	0.175534	SeqId_11308_8.PHENO1.glm.linear	1	312.882	0.0415852	310.169	CREB3L4
	IVW	-0.0818796	0.0605821	-0.200618	0.0368591	0.921383	0.818225	1.03755	0.17652	SeqId_4162_54.PHENO1.glm.linear	1	96.0468	0.0131444	311.911	TF
	IVW	0.0168126	0.0124404	-0.00757018	0.0411955	1.01695	0.992458	1.04206	0.176551	SeqId_15472_16.PHENO1.glm.linear	17	348.3	0.451438	311.966	LRP11
	IVW	0.130609	0.0967889	-0.0590941	0.320311	1.13952	0.942618	1.37756	0.177203	SeqId_2911_27.PHENO1.glm.linear	1	47.0326	0.00648008	313.118	MDK
	IVW	0.0919776	0.0681898	-0.041672	0.225627	1.09634	0.959184	1.25311	0.177386	SeqId_5638_23.PHENO1.glm.linear	1	71.3964	0.00980397	313.442	COLGALT1
	IVW	-0.0568633	0.0421719	-0.139519	0.0257922	0.944723	0.869777	1.02613	0.17754	SeqId_2436_49.PHENO1.glm.linear	2	106.641	0.0287315	313.713	CXCL16
	IVW	0.0199791	0.0148326	-0.00909232	0.0490505	1.02018	0.990949	1.05027	0.17799	SeqId_8960_3.PHENO1.glm.linear	18	137.084	0.255396	314.509	ERAP2
	IVW	-0.0735526	0.05461	-0.180586	0.0334811	0.929087	0.834781	1.03405	0.178022	SeqId_19266_35.PHENO1.glm.linear	1	99.5899	0.0136227	314.565	G3BP1
	IVW	-0.104568	0.0776444	-0.256748	0.0476124	0.900714	0.773563	1.04876	0.17806	SeqId_11608_5.PHENO1.glm.linear	1	55.1645	0.00759197	314.632	MAP1LC3B
	IVW	0.0283895	0.0211286	-0.0130218	0.0698008	1.0288	0.987063	1.07229	0.179061	SeqId_4129_72.PHENO1.glm.linear	10	245.899	0.254528	316.4	CFB
	IVW	0.0488313	0.0363691	-0.0224509	0.120113	1.05004	0.977799	1.12762	0.179383	SeqId_8360_169.PHENO1.glm.linear	4	63.9557	0.034275	316.969	NCR1
	IVW	-0.0248316	0.0185048	-0.0611003	0.0114371	0.975474	0.940729	1.0115	0.179628	SeqId_4126_22.PHENO1.glm.linear	9	273.436	0.254651	317.403	BPI
	IVW	0.164401	0.122628	-0.0759455	0.404748	1.17869	0.926867	1.49892	0.180035	SeqId_19176_27.PHENO1.glm.linear	1	26.1458	0.00361272	318.121	FAM49B
	IVW	0.15763	0.117612	-0.0728853	0.388145	1.17073	0.929707	1.47424	0.180163	SeqId_19136_22.PHENO1.glm.linear	1	24.4251	0.00337577	318.347	ALDH6A1
	IVW	0.0150598	0.011238	-0.00696623	0.0370859	1.01517	0.993058	1.03778	0.180219	SeqId_3166_92.PHENO1.glm.linear	20	216.91	0.376246	318.447	CD33
	IVW	-0.0644225	0.0480814	-0.15866	0.0298154	0.937609	0.853286	1.03026	0.18029	SeqId_15299_102.PHENO1.glm.linear	2	88.3577	0.0239234	318.573	MESDC2
	IVW	-0.166445	0.124427	-0.410318	0.0774273	0.846669	0.663439	1.0805	0.180996	SeqId_10361_25.PHENO1.glm.linear	1	22.5246	0.00311392	319.82	OAS1
	IVW	-0.0424009	0.0317426	-0.104615	0.0198134	0.958485	0.900671	1.02001	0.181623	SeqId_11361_73.PHENO1.glm.linear	3	138.243	0.0543999	320.928	TYMP
	IVW	-0.0644252	0.048269	-0.159031	0.0301804	0.937606	0.85297	1.03064	0.181971	SeqId_8006_12.PHENO1.glm.linear	1	134.836	0.0183555	321.543	DNAJB12
	IVW	0.151747	0.11414	-0.0719638	0.375459	1.16387	0.930565	1.45566	0.18369	SeqId_9263_57.PHENO1.glm.linear	1	21.2703	0.00294102	324.58	SIAE
	IVW	-0.0965438	0.0726553	-0.238946	0.045858	0.90797	0.787458	1.04693	0.183917	SeqId_15417_3.PHENO1.glm.linear	1	60.6166	0.00833606	324.981	SERPINB5
	IVW	0.0312272	0.0235044	-0.0148407	0.0772951	1.03172	0.985269	1.08036	0.183991	SeqId_19113_66.PHENO1.glm.linear	4	212.999	0.105707	325.112	SH3BGRL2
	IVW	-0.0904325	0.0682725	-0.224244	0.0433791	0.913536	0.79912	1.04433	0.18531	SeqId_13720_95.PHENO1.glm.linear	1	75.5512	0.0103686	327.442	PRTN3
	IVW	0.0469897	0.0354964	-0.0225819	0.116561	1.04811	0.977671	1.12363	0.185574	SeqId_5029_3.PHENO1.glm.linear	3	99.6237	0.0398077	327.908	FAP
	IVW	-0.0467896	0.035349	-0.116072	0.0224931	0.954288	0.890411	1.02275	0.18562	SeqId_7810_20.PHENO1.glm.linear	2	110.698	0.029792	327.991	C1QTNF5
	IVW	-0.0458581	0.0346521	-0.113775	0.0220588	0.955177	0.892459	1.0223	0.185707	SeqId_2993_1.PHENO1.glm.linear	2	142.08	0.0379175	328.145	IL18RAP
	IVW	0.196306	0.148383	-0.0945186	0.48713	1.2169	0.909811	1.62764	0.185845	SeqId_12374_8.PHENO1.glm.linear	1	21.8216	0.00301702	328.388	PAFAH1B3
	IVW	-0.0956361	0.0723131	-0.237367	0.046095	0.908795	0.788702	1.04717	0.185992	SeqId_5107_7.PHENO1.glm.linear	2	77.4755	0.021039	328.648	NOTCH1
	IVW	-0.0341147	0.0258256	-0.0847319	0.0165025	0.966461	0.918759	1.01664	0.186513	SeqId_9026_40.PHENO1.glm.linear	1	543.898	0.070136	329.568	BTNL8
	IVW	-0.0269152	0.0204023	-0.066903	0.0130725	0.973444	0.935286	1.01316	0.187093	SeqId_19277_4.PHENO1.glm.linear	6	344.867	0.223089	330.594	TSTD1
	IVW	0.0347082	0.0264469	-0.0171269	0.0865432	1.03532	0.983019	1.0904	0.189395	SeqId_6433_57.PHENO1.glm.linear	4	101.866	0.053505	334.661	FAM20A
	IVW	0.16289	0.124256	-0.0806477	0.406427	1.17691	0.922519	1.50144	0.189885	SeqId_18184_28.PHENO1.glm.linear	1	28.8812	0.00398918	335.527	GMPS
	IVW	-0.0231175	0.0176513	-0.0577135	0.0114784	0.977148	0.94392	1.01154	0.190305	SeqId_8233_2.PHENO1.glm.linear	9	132.225	0.141787	336.269	ITIH5
	IVW	0.107954	0.08243	-0.0536057	0.269514	1.114	0.947806	1.30933	0.190316	SeqId_13534_20.PHENO1.glm.linear	1	53.0859	0.007308	336.288	MYOM2
	IVW	0.051098	0.0390724	-0.0254825	0.127678	1.05243	0.974839	1.13619	0.190949	SeqId_4908_6.PHENO1.glm.linear	2	126.847	0.0339904	337.407	ENG
	IVW	-0.134521	0.102921	-0.336243	0.0672016	0.874135	0.714449	1.06951	0.191205	SeqId_19379_154.PHENO1.glm.linear	1	26.5576	0.00366941	337.859	RAB3D
	IVW	0.0534651	0.0410026	-0.0268985	0.133829	1.05492	0.97346	1.1432	0.192253	SeqId_2617_56.PHENO1.glm.linear	2	112.843	0.0303518	339.71	ERBB3
	IVW	-0.0557269	0.0427762	-0.139567	0.0281129	0.945797	0.869735	1.02851	0.192658	SeqId_3234_23.PHENO1.glm.linear	4	37.5418	0.0204082	340.427	CCDC80
	IVW	0.0889305	0.0684551	-0.045239	0.2231	1.093	0.955769	1.24995	0.193907	SeqId_17377_1.PHENO1.glm.linear	2	39.9559	0.010962	342.634	AKR1C3
	IVW	0.0275758	0.0212296	-0.0140335	0.0691851	1.02796	0.986064	1.07163	0.193968	SeqId_15635_4.PHENO1.glm.linear	10	125.726	0.148625	342.742	SMOC2
	IVW	-0.189604	0.146083	-0.475921	0.0967133	0.827287	0.621312	1.10154	0.194315	SeqId_2605_49.PHENO1.glm.linear	1	28.6016	0.00395072	343.354	TNFRSF8
	IVW	0.0369562	0.02849	-0.0188832	0.0927957	1.03765	0.981294	1.09724	0.194575	SeqId_17447_52.PHENO1.glm.linear	3	122.524	0.0485145	343.814	SFRP4
	IVW	-0.117318	0.0904734	-0.294642	0.060007	0.889303	0.744798	1.06184	0.194731	SeqId_2967_8.PHENO1.glm.linear	1	40.725	0.00561591	344.09	VCAM1
	IVW	0.0915248	0.0706094	-0.0468671	0.229917	1.09584	0.954214	1.2585	0.194902	SeqId_15610_72.PHENO1.glm.linear	2	67.1483	0.0182858	344.392	LAP3
	IVW	0.166608	0.128645	-0.0855317	0.418747	1.18129	0.918024	1.52006	0.195286	SeqId_15530_33.PHENO1.glm.linear	1	19.7294	0.00272854	345.071	EPHB4
	IVW	0.070844	0.0547116	-0.0363887	0.178077	1.07341	0.964265	1.19492	0.195367	SeqId_8840_61.PHENO1.glm.linear	2	28.5511	0.00785764	345.214	C1S
	IVW	-0.133571	0.1032	-0.335839	0.068698	0.874966	0.714738	1.07111	0.195567	SeqId_7926_13.PHENO1.glm.linear	2	22.3452	0.00616022	345.566	SPINT3
	IVW	-0.177853	0.137655	-0.447651	0.0919444	0.837065	0.639127	1.0963	0.196348	SeqId_12619_14.PHENO1.glm.linear	1	40.5396	0.00559048	346.946	PPM1A
	IVW	0.446916	0.346182	-0.231588	1.12542	1.56348	0.793273	3.08151	0.196708	SeqId_7950_142.PHENO1.glm.linear	1	27.9558	0.00386185	347.584	BTNL9
	IVW	0.0268472	0.0208171	-0.0139536	0.067648	1.02721	0.986143	1.06999	0.197165	SeqId_4153_11.PHENO1.glm.linear	7	141.663	0.120981	348.391	SERPINA3
	IVW	-0.0732579	0.0570075	-0.184991	0.0384747	0.929361	0.831112	1.03922	0.198772	SeqId_6986_17.PHENO1.glm.linear	3	48.4704	0.019772	351.23	HS3ST3B1
	IVW	0.0470364	0.0366373	-0.0247714	0.118844	1.04816	0.975533	1.12619	0.199198	SeqId_3046_31.PHENO1.glm.linear	5	72.7243	0.0480306	351.984	RETN
	IVW	0.143853	0.112175	-0.0760053	0.363712	1.15471	0.926811	1.43866	0.199702	SeqId_9744_139.PHENO1.glm.linear	1	34.0189	0.00469548	352.873	DNAJA4
	IVW	-0.0286051	0.0223072	-0.0723265	0.0151162	0.9718	0.930227	1.01523	0.199728	SeqId_13488_3.PHENO1.glm.linear	2	355.913	0.0898563	352.919	ARFIP1
	IVW	0.0171412	0.0133808	-0.00908463	0.043367	1.01729	0.990957	1.04432	0.200182	SeqId_5731_1.PHENO1.glm.linear	5	373.266	0.205694	353.722	SPINK6
	IVW	-0.171231	0.133934	-0.433737	0.091276	0.842627	0.648083	1.09557	0.201085	SeqId_19635_69.PHENO1.glm.linear	1	20.6367	0.00285367	355.317	FGL2
	IVW	-0.0195023	0.0152764	-0.0494434	0.0104388	0.980687	0.951759	1.01049	0.201732	SeqId_15582_25.PHENO1.glm.linear	11	156.84	0.193277	356.461	FCN1
	IVW	-0.148303	0.116261	-0.37617	0.0795639	0.86217	0.686486	1.08281	0.202095	SeqId_12691_44.PHENO1.glm.linear	1	23.3459	0.00322709	357.101	SHMT2
	IVW	0.0212888	0.0167306	-0.0115027	0.0540803	1.02152	0.988563	1.05557	0.203216	SeqId_10818_36.PHENO1.glm.linear	9	174.875	0.179321	359.083	SMPD1
	IVW	0.115324	0.0907858	-0.0626128	0.293261	1.12224	0.939307	1.34079	0.203982	SeqId_15542_19.PHENO1.glm.linear	1	88.1976	0.0120832	360.436	CKMT1A
	IVW	-0.132383	0.104235	-0.33668	0.0719131	0.876005	0.714137	1.07456	0.204067	SeqId_18873_8.PHENO1.glm.linear	1	37.7369	0.005206	360.586	CEACAM8
	IVW	0.120742	0.0950764	-0.0656045	0.307088	1.12833	0.936501	1.35946	0.204104	SeqId_11134_30.PHENO1.glm.linear	2	26.5554	0.00731239	360.652	MTRF1L
	IVW	-0.158439	0.124791	-0.403025	0.0861459	0.853475	0.668296	1.08997	0.204213	SeqId_18886_28.PHENO1.glm.linear	1	22.9385	0.00317096	360.844	DSCAML1
	IVW	0.0487793	0.0384537	-0.0265885	0.124147	1.04999	0.973762	1.13218	0.204612	SeqId_9002_36.PHENO1.glm.linear	4	62.1121	0.0333199	361.549	SERPINA11
	IVW	0.105737	0.083417	-0.0577572	0.269231	1.11153	0.943879	1.30896	0.204951	SeqId_13959_7.PHENO1.glm.linear	2	48.6596	0.0133181	362.148	LAP3
	IVW	0.140778	0.111153	-0.0770789	0.358634	1.15117	0.925817	1.43137	0.205328	SeqId_18403_25.PHENO1.glm.linear	1	30.0237	0.00414634	362.815	AMPD2
	IVW	-0.0269371	0.0213091	-0.0687022	0.0148281	0.973422	0.933605	1.01494	0.206191	SeqId_13929_27.PHENO1.glm.linear	4	166.859	0.0847491	364.34	CROT
	IVW	-0.0268285	0.0212382	-0.0684546	0.0147977	0.973528	0.933836	1.01491	0.206511	SeqId_10565_19.PHENO1.glm.linear	6	127.506	0.0959771	364.905	SLITRK3
	IVW	0.0574968	0.0455781	-0.0318345	0.146828	1.05918	0.968667	1.15815	0.207128	SeqId_6493_9.PHENO1.glm.linear	3	55.8282	0.0227052	365.995	CPZ
	IVW	0.108875	0.0864517	-0.060567	0.278318	1.11502	0.941231	1.32091	0.207895	SeqId_13972_4.PHENO1.glm.linear	1	41.0619	0.00566209	367.35	HSD17B14
	IVW	-0.0389079	0.0309053	-0.0994812	0.0216654	0.961839	0.905307	1.0219	0.208052	SeqId_3508_78.PHENO1.glm.linear	5	75.7551	0.0499323	367.628	CCL22
	IVW	-0.0727927	0.0582809	-0.187021	0.0414358	0.929794	0.829426	1.04231	0.211666	SeqId_13112_179.PHENO1.glm.linear	2	58.0757	0.0158543	374.014	FSTL1
	IVW	-0.0261332	0.0209582	-0.0672104	0.0149441	0.974205	0.934998	1.01506	0.212427	SeqId_8225_86.PHENO1.glm.linear	5	220.984	0.132932	375.359	EPHB2
	IVW	0.14596	0.117272	-0.0838895	0.375809	1.15715	0.919533	1.45617	0.21327	SeqId_3336_50.PHENO1.glm.linear	1	97.6076	0.0133552	376.848	TFPI
	IVW	0.0235696	0.0189649	-0.0136009	0.0607402	1.02385	0.986491	1.06262	0.213941	SeqId_6551_94.PHENO1.glm.linear	4	312.433	0.147762	378.033	SERPINA12
	IVW	-0.126967	0.102366	-0.3276	0.0736666	0.880763	0.720651	1.07645	0.214856	SeqId_11192_168.PHENO1.glm.linear	1	32.0857	0.00442983	379.65	TINAGL1
	IVW	0.0781282	0.0630359	-0.0454199	0.201676	1.08126	0.955596	1.22345	0.215189	SeqId_17514_48.PHENO1.glm.linear	1	78.656	0.0107901	380.238	RAB21
	IVW	0.0380333	0.0307051	-0.0221476	0.0982143	1.03877	0.978096	1.1032	0.21547	SeqId_9197_4.PHENO1.glm.linear	4	99.0884	0.0521219	380.735	LGALS9
	IVW	-0.0452183	0.0365749	-0.116904	0.0264672	0.955789	0.889671	1.02682	0.216339	SeqId_3435_53.PHENO1.glm.linear	3	95.2086	0.0381107	382.272	FN1
	IVW	-0.0184756	0.014959	-0.0477947	0.0108436	0.981694	0.95333	1.0109	0.216801	SeqId_15516_12.PHENO1.glm.linear	11	353.095	0.350386	383.088	SAA4
	IVW	0.0195321	0.0158151	-0.0114649	0.050529	1.01972	0.988601	1.05183	0.21682	SeqId_11117_2.PHENO1.glm.linear	12	235.581	0.281936	383.121	SPATA20
	IVW	0.161184	0.130583	-0.0947537	0.417121	1.1749	0.909597	1.51759	0.217076	SeqId_5248_68.PHENO1.glm.linear	1	49.506	0.00681853	383.573	PPIF
	IVW	-0.0490684	0.039914	-0.127298	0.0291615	0.952116	0.880471	1.02959	0.218939	SeqId_5509_7.PHENO1.glm.linear	5	130.943	0.083279	386.865	EGF
	IVW	0.0393403	0.0320413	-0.0234596	0.10214	1.04012	0.976813	1.10754	0.219523	SeqId_7933_75.PHENO1.glm.linear	4	85.7065	0.0454025	387.897	ADAM22
	IVW	0.038934	0.0317211	-0.0232383	0.101106	1.0397	0.97703	1.10639	0.219679	SeqId_12475_48.PHENO1.glm.linear	4	184.27	0.092772	388.172	CLIC5
	IVW	-0.0974941	0.0795454	-0.2534	0.0584121	0.907108	0.776157	1.06015	0.220334	SeqId_9981_18.PHENO1.glm.linear	1	52.6289	0.00724554	389.33	KIAA1467
	IVW	-0.119573	0.0976071	-0.31088	0.0717332	0.887299	0.732802	1.07437	0.220558	SeqId_9838_4.PHENO1.glm.linear	1	34.6044	0.00477591	389.726	SMAD1
	IVW	-0.100182	0.0817951	-0.260497	0.0601338	0.904673	0.770668	1.06198	0.220655	SeqId_13632_10.PHENO1.glm.linear	2	33.5683	0.00922568	389.898	ZYX
	IVW	-0.0154136	0.0126086	-0.0401261	0.00929887	0.984705	0.960668	1.00934	0.221532	SeqId_7059_14.PHENO1.glm.linear	10	296.778	0.291823	391.447	LILRA6
	IVW	-0.124784	0.102112	-0.32492	0.0753528	0.882688	0.722585	1.07826	0.221699	SeqId_7019_13.PHENO1.glm.linear	1	47.1825	0.0065006	391.741	SEMA7A
	IVW	-0.0200483	0.0164309	-0.0522522	0.0121556	0.980151	0.949089	1.01223	0.222404	SeqId_5078_82.PHENO1.glm.linear	9	166.746	0.172422	392.988	EPHB6
	IVW	-0.0354232	0.0290393	-0.0923391	0.0214927	0.965197	0.911796	1.02173	0.222526	SeqId_6385_63.PHENO1.glm.linear	2	301.902	0.0772739	393.204	VWA1
	IVW	-0.0472948	0.0387836	-0.123309	0.0287197	0.953806	0.88399	1.02914	0.222672	SeqId_3213_65.PHENO1.glm.linear	4	63.9516	0.0342729	393.461	NID1
	IVW	0.0397018	0.0325847	-0.024163	0.103567	1.0405	0.976127	1.10912	0.223064	SeqId_12381_26.PHENO1.glm.linear	3	245.477	0.092686	394.155	CBR1
	IVW	0.0985246	0.0808846	-0.0600063	0.257056	1.10354	0.941759	1.29312	0.22319	SeqId_12498_12.PHENO1.glm.linear	1	83.2784	0.011417	394.377	TAX1BP3
	IVW	0.0320777	0.026372	-0.0196106	0.0837659	1.0326	0.98058	1.08737	0.223851	SeqId_3363_31.PHENO1.glm.linear	4	151.387	0.0774998	395.544	CSK
	IVW	0.058963	0.0485917	-0.036275	0.154201	1.06074	0.964375	1.16673	0.224963	SeqId_11387_3.PHENO1.glm.linear	4	89.5401	0.0473371	397.509	ATF6B
	IVW	-0.0230759	0.0190361	-0.060386	0.0142343	0.977188	0.941401	1.01434	0.225431	SeqId_13740_51.PHENO1.glm.linear	8	213.396	0.191576	398.336	FRZB
	IVW	-0.0321854	0.0265557	-0.0842335	0.0198628	0.968327	0.919217	1.02006	0.225514	SeqId_15626_223.PHENO1.glm.linear	4	144.177	0.0740822	398.483	HSPG2
	IVW	-0.0144855	0.0119643	-0.0379351	0.00896404	0.985619	0.962775	1.009	0.225999	SeqId_14091_42.PHENO1.glm.linear	9	436.474	0.352904	399.339	CBR3
	IVW	-0.0175469	0.0145056	-0.0459773	0.0108836	0.982606	0.955064	1.01094	0.226408	SeqId_15686_49.PHENO1.glm.linear	16	225.147	0.333602	400.063	INHBC
	IVW	-0.0922904	0.076309	-0.241853	0.0572724	0.91184	0.785171	1.05894	0.226497	SeqId_19488_1.PHENO1.glm.linear	2	42.0543	0.011531	400.221	PDCD6
	IVW	-0.0244814	0.0202443	-0.0641594	0.0151967	0.975816	0.937855	1.01531	0.226548	SeqId_8229_1.PHENO1.glm.linear	7	193.896	0.158518	400.311	GXYLT1
	IVW	-0.0149285	0.012371	-0.0391751	0.00931812	0.985182	0.961582	1.00936	0.227533	SeqId_16825_20.PHENO1.glm.linear	17	174.427	0.291849	402.051	ATXN3
	IVW	0.0853497	0.0709057	-0.0536229	0.224322	1.0891	0.947789	1.25147	0.228703	SeqId_17706_4.PHENO1.glm.linear	1	53.4595	0.00735905	404.118	PPP1R1A
	IVW	0.0383142	0.0318437	-0.0240983	0.100727	1.03906	0.97619	1.10597	0.2289	SeqId_5628_21.PHENO1.glm.linear	5	88.2327	0.0576823	404.467	SEMA3G
	IVW	-0.109199	0.0909164	-0.287392	0.0689937	0.896552	0.750218	1.07143	0.229715	SeqId_17367_5.PHENO1.glm.linear	2	28.3858	0.00781249	405.906	STMN1
	IVW	0.0382972	0.0319191	-0.024263	0.100857	1.03904	0.976029	1.10612	0.230208	SeqId_2834_54.PHENO1.glm.linear	3	233.139	0.0884394	406.778	KLK8
	IVW	-0.0598716	0.0499091	-0.157692	0.0379484	0.941885	0.854113	1.03868	0.230289	SeqId_11219_95.PHENO1.glm.linear	3	45.7163	0.0186695	406.921	FGFBP3
	IVW	-0.058116	0.0485776	-0.153326	0.0370943	0.94354	0.85785	1.03779	0.231558	SeqId_17821_20.PHENO1.glm.linear	2	90.2286	0.0244176	409.163	NMT2
	IVW	-0.0356572	0.0298106	-0.0940848	0.0227704	0.964971	0.910206	1.02303	0.231647	SeqId_15514_26.PHENO1.glm.linear	3	183.163	0.0708241	409.321	BCHE
	IVW	-0.0264226	0.0221029	-0.0697435	0.0168982	0.973923	0.932633	1.01704	0.231916	SeqId_3299_29.PHENO1.glm.linear	7	127.41	0.11015	409.795	CNTN5
	IVW	0.0392515	0.03284	-0.0251137	0.103617	1.04003	0.975199	1.10918	0.231996	SeqId_7866_11.PHENO1.glm.linear	2	309.915	0.0791627	409.937	DNAJC30
	IVW	-0.025254	0.0211468	-0.066701	0.0161931	0.975062	0.935475	1.01632	0.232392	SeqId_3079_62.PHENO1.glm.linear	2	407.586	0.101577	410.637	RARRES2
	IVW	0.136967	0.114697	-0.0878349	0.361769	1.14679	0.915912	1.43587	0.232414	SeqId_3520_58.PHENO1.glm.linear	1	26.4836	0.00365922	410.675	TGFB3
	IVW	-0.11693	0.0981454	-0.309291	0.0754313	0.889647	0.733967	1.07835	0.233498	SeqId_3073_51.PHENO1.glm.linear	1	35.0894	0.00484253	412.591	IL18BP
	IVW	-0.0335776	0.0282578	-0.088962	0.0218067	0.96698	0.91488	1.02205	0.234731	SeqId_11278_4.PHENO1.glm.linear	10	119.855	0.142675	414.77	COL11A2
	IVW	0.054394	0.0457984	-0.0353692	0.144157	1.0559	0.965249	1.15507	0.234958	SeqId_2681_23.PHENO1.glm.linear	1	155.68	0.021133	415.17	HGF
	IVW	-0.0405929	0.0342622	-0.107746	0.0265598	0.96022	0.897856	1.02692	0.236108	SeqId_13114_50.PHENO1.glm.linear	8	63.4422	0.0658154	417.202	LUM
	IVW	0.0256591	0.021695	-0.0168623	0.0681806	1.02599	0.983279	1.07056	0.23692	SeqId_3311_27.PHENO1.glm.linear	4	228.223	0.112413	418.638	FCGR3B
	IVW	-0.148524	0.125694	-0.394879	0.0978312	0.86198	0.673762	1.10278	0.237351	SeqId_3797_1.PHENO1.glm.linear	1	21.2485	0.00293803	419.4	CDH2
	IVW	0.0339551	0.0287556	-0.0224048	0.090315	1.03454	0.977844	1.09452	0.237675	SeqId_6342_10.PHENO1.glm.linear	6	95.7165	0.0738145	419.971	NPNT
	IVW	-0.0632969	0.0536189	-0.168388	0.0417943	0.938665	0.845026	1.04268	0.237803	SeqId_2602_2.PHENO1.glm.linear	3	71.6031	0.0289352	420.199	ANGPT2
	IVW	0.0223326	0.018919	-0.0147479	0.0594132	1.02258	0.98536	1.06121	0.237828	SeqId_3340_53.PHENO1.glm.linear	5	209.926	0.127126	420.242	THBS4
	IVW	0.154556	0.131293	-0.102774	0.411886	1.16714	0.902331	1.50966	0.239123	SeqId_16765_52.PHENO1.glm.linear	1	24.2607	0.00335312	422.53	PPBP
	IVW	-0.0257171	0.0218527	-0.0685476	0.0171135	0.974611	0.933749	1.01726	0.239261	SeqId_8900_28.PHENO1.glm.linear	4	168.461	0.085493	422.774	NEO1
	IVW	0.0979595	0.0835215	-0.0657397	0.261659	1.10292	0.936375	1.29908	0.24085	SeqId_13944_3.PHENO1.glm.linear	1	52.525	0.00723134	425.582	SULT1A3
	IVW	0.125954	0.10765	-0.0850357	0.336945	1.13423	0.91848	1.40066	0.241986	SeqId_4141_79.PHENO1.glm.linear	1	26.3433	0.00363991	427.59	CXCL10
	IVW	0.0180463	0.0154511	-0.0122373	0.0483299	1.01821	0.987837	1.04952	0.242823	SeqId_4541_49.PHENO1.glm.linear	7	266.036	0.205382	429.068	CDON
	IVW	-0.0266412	0.0229291	-0.0715815	0.0182991	0.973711	0.93092	1.01847	0.24528	SeqId_8356_88.PHENO1.glm.linear	6	133.835	0.100264	433.409	OXT
	IVW	0.116325	0.100119	-0.0799049	0.312555	1.12336	0.923204	1.36691	0.24529	SeqId_9401_57.PHENO1.glm.linear	1	32.0418	0.00442381	433.427	TRABD2A
	IVW	-0.021662	0.018657	-0.0582291	0.0149051	0.978571	0.943434	1.01502	0.245617	SeqId_12378_71.PHENO1.glm.linear	7	228.195	0.18147	434.005	TAPBP
	IVW	0.0225155	0.0194293	-0.0155652	0.0605962	1.02277	0.984555	1.06247	0.246521	SeqId_5480_49.PHENO1.glm.linear	5	213.323	0.128917	435.602	CCL5
	IVW	-0.0162838	0.0140683	-0.0438571	0.0112895	0.983848	0.957091	1.01135	0.247073	SeqId_4996_66.PHENO1.glm.linear	8	314.904	0.259094	436.579	HRG
	IVW	0.0348533	0.0301481	-0.024236	0.0939426	1.03547	0.976055	1.0985	0.247654	SeqId_4534_10.PHENO1.glm.linear	4	107.938	0.0565139	437.604	PRSS22
	IVW	-0.0245969	0.0212886	-0.0663218	0.0171279	0.975703	0.93583	1.01728	0.247924	SeqId_8606_39.PHENO1.glm.linear	3	137.546	0.0541405	438.082	GPNMB
	IVW	0.02427	0.0210213	-0.016931	0.065471	1.02457	0.983212	1.06766	0.248277	SeqId_18882_7.PHENO1.glm.linear	6	111.749	0.085126	438.705	CLSTN2
	IVW	-0.0144242	0.0124953	-0.0389144	0.0100661	0.985679	0.961833	1.01012	0.248349	SeqId_2687_2.PHENO1.glm.linear	12	277.182	0.315991	438.833	MIA
	IVW	0.0197944	0.0171573	-0.0138333	0.0534222	1.01999	0.986262	1.05487	0.248623	SeqId_14133_93.PHENO1.glm.linear	6	218.53	0.153946	439.316	IL1R2
	IVW	-0.0329823	0.0286219	-0.0890801	0.0231155	0.967556	0.914772	1.02338	0.249178	SeqId_12831_21.PHENO1.glm.linear	3	173.765	0.0674352	440.298	TESC
	IVW	0.0234619	0.0203659	-0.0164545	0.0633784	1.02374	0.98368	1.06543	0.249313	SeqId_6451_64.PHENO1.glm.linear	8	170.756	0.159398	440.537	ASPN
	IVW	-0.0463138	0.0402264	-0.125156	0.0325286	0.954742	0.882359	1.03306	0.249598	SeqId_12333_87.PHENO1.glm.linear	4	60.7502	0.0326132	441.039	RPIA
	IVW	-0.0286695	0.0249403	-0.0775517	0.0202126	0.971738	0.925379	1.02042	0.25034	SeqId_9482_110.PHENO1.glm.linear	2	237.898	0.0619059	442.351	NUDT9
	IVW	-0.0802179	0.0702413	-0.217888	0.0574524	0.922915	0.804215	1.05913	0.25344	SeqId_18313_4.PHENO1.glm.linear	1	70.9912	0.00974888	447.828	ASRGL1
	IVW	-0.0227795	0.0199671	-0.0619143	0.0163554	0.977478	0.939963	1.01649	0.253933	SeqId_17697_2.PHENO1.glm.linear	5	142.882	0.090187	448.7	OVCA2
	IVW	-0.0176746	0.0155008	-0.0480557	0.0127065	0.982481	0.953081	1.01279	0.254189	SeqId_18173_11.PHENO1.glm.linear	14	136.306	0.209557	449.152	AKR7A3
	IVW	0.0256382	0.0224955	-0.0184521	0.0697285	1.02597	0.981717	1.07222	0.25441	SeqId_9294_45.PHENO1.glm.linear	6	131.438	0.0986444	449.542	MFAP2
	IVW	-0.0700871	0.0615981	-0.190817	0.050643	0.932313	0.826284	1.05195	0.255199	SeqId_2737_22.PHENO1.glm.linear	2	60.3039	0.0164526	450.937	NOV
	IVW	0.163141	0.14357	-0.118252	0.444533	1.1772	0.888472	1.55976	0.255826	SeqId_4133_54.PHENO1.glm.linear	1	23.3346	0.00322554	452.044	GZMB
	IVW	-0.0176839	0.0155628	-0.0481864	0.0128185	0.982472	0.952956	1.0129	0.255832	SeqId_3376_49.PHENO1.glm.linear	6	319.306	0.210028	452.056	IL17RD
	IVW	0.0144322	0.0127084	-0.0104758	0.0393403	1.01454	0.989579	1.04012	0.256106	SeqId_16781_2.PHENO1.glm.linear	12	282.026	0.319748	452.539	ENGASE
	IVW	0.079298	0.0701671	-0.0582269	0.216823	1.08253	0.943436	1.24212	0.258421	SeqId_3844_2.PHENO1.glm.linear	1	148.895	0.0202306	456.629	PPIA
	IVW	0.161886	0.143274	-0.118927	0.442698	1.17573	0.887872	1.5569	0.258519	SeqId_13575_40.PHENO1.glm.linear	1	21.811	0.00301557	456.803	DVL2
	IVW	0.0843812	0.0747228	-0.0620728	0.230835	1.08804	0.939814	1.25965	0.25879	SeqId_4930_21.PHENO1.glm.linear	2	40.7623	0.0111807	457.282	STC1
	IVW	0.135868	0.120464	-0.100236	0.371972	1.14553	0.904624	1.45059	0.259371	SeqId_9388_18.PHENO1.glm.linear	1	24.6604	0.00340817	458.309	MCEE
	IVW	0.0608027	0.0539717	-0.0449798	0.166585	1.06269	0.956017	1.18126	0.259925	SeqId_9383_24.PHENO1.glm.linear	2	83.437	0.0226212	459.288	CHI3L2
	IVW	0.0567428	0.0504846	-0.0422052	0.155691	1.05838	0.958673	1.16846	0.261029	SeqId_5888_29.PHENO1.glm.linear	2	76.3557	0.0207412	461.238	EIF5A
	IVW	-0.0898879	0.0800069	-0.246699	0.0669228	0.914034	0.781376	1.06921	0.261225	SeqId_5980_55.PHENO1.glm.linear	1	50.6882	0.00698022	461.584	BOLA3
	IVW	-0.0246365	0.0219819	-0.0677202	0.0184472	0.975664	0.934522	1.01862	0.262388	SeqId_12432_23.PHENO1.glm.linear	2	436.291	0.107958	463.64	CACYBP
	IVW	0.0902209	0.0805903	-0.0677331	0.248175	1.09442	0.93451	1.28168	0.262926	SeqId_6558_5.PHENO1.glm.linear	1	53.1488	0.0073166	464.591	COLEC10
	IVW	0.143742	0.128461	-0.108036	0.39552	1.15459	0.897595	1.48516	0.263157	SeqId_19168_71.PHENO1.glm.linear	1	20.5165	0.0028371	464.999	PSTPIP1
	IVW	-0.0629756	0.0565439	-0.1738	0.0478483	0.938966	0.840465	1.04901	0.265387	SeqId_19258_24.PHENO1.glm.linear	2	61.3114	0.0167229	468.939	GCDH
	IVW	0.140642	0.126425	-0.107146	0.38843	1.15101	0.898395	1.47466	0.265942	SeqId_6550_4.PHENO1.glm.linear	1	20.5916	0.00284745	469.919	ICAM4
	IVW	0.0278266	0.0251579	-0.0214821	0.0771352	1.02822	0.978747	1.08019	0.268694	SeqId_5634_39.PHENO1.glm.linear	3	377.769	0.135851	474.782	POFUT1
	IVW	-0.0387289	0.0350238	-0.107374	0.0299165	0.962012	0.898189	1.03037	0.268819	SeqId_3024_18.PHENO1.glm.linear	1	273.926	0.036597	475.003	SERPINF2
	IVW	-0.0298221	0.0269949	-0.0827311	0.023087	0.970618	0.920599	1.02336	0.269277	SeqId_17799_9.PHENO1.glm.linear	4	145.603	0.0747599	475.812	PGLS
	IVW	0.0180544	0.0163567	-0.0140042	0.050113	1.01822	0.986093	1.05139	0.269685	SeqId_16060_99.PHENO1.glm.linear	9	166.517	0.172227	476.533	NID2
	IVW	0.0378728	0.0343613	-0.029474	0.10522	1.0386	0.970956	1.11095	0.270377	SeqId_5852_6.PHENO1.glm.linear	2	153.019	0.0407179	477.756	S100A12
	IVW	-0.0786739	0.0714143	-0.218643	0.0612955	0.924341	0.803608	1.06321	0.270612	SeqId_11388_75.PHENO1.glm.linear	2	28.9942	0.00797859	478.171	WFDC2
	IVW	-0.0375093	0.0340669	-0.104279	0.0292607	0.963185	0.900974	1.02969	0.270876	SeqId_17333_20.PHENO1.glm.linear	2	179.935	0.0475398	478.639	ACADM
	IVW	-0.0148747	0.0135691	-0.0414696	0.0117203	0.985235	0.959378	1.01179	0.272985	SeqId_3310_62.PHENO1.glm.linear	16	162.452	0.265357	482.364	FCGR2B
	IVW	0.125326	0.114329	-0.0987541	0.349406	1.13352	0.905965	1.41822	0.272995	SeqId_14136_234.PHENO1.glm.linear	1	23.0398	0.00318491	482.383	CD93
	IVW	0.0459213	0.0419021	-0.0362053	0.128048	1.04699	0.964442	1.13661	0.273114	SeqId_17802_4.PHENO1.glm.linear	5	48.3033	0.0324248	482.593	NANS
	IVW	0.0193226	0.0176369	-0.0152451	0.0538903	1.01951	0.98487	1.05537	0.273264	SeqId_9870_17.PHENO1.glm.linear	5	296.062	0.170399	482.857	WARS
	IVW	0.0302391	0.027648	-0.0239499	0.0844282	1.0307	0.976335	1.08809	0.274078	SeqId_3488_64.PHENO1.glm.linear	3	167.577	0.0651903	484.295	CAT
	IVW	-0.157605	0.144299	-0.440425	0.125215	0.854187	0.643762	1.13339	0.274738	SeqId_12385_4.PHENO1.glm.linear	1	19.5552	0.00270452	485.462	CAPN3
	IVW	-0.0783752	0.0718625	-0.219223	0.0624727	0.924617	0.803143	1.06447	0.275437	SeqId_13950_9.PHENO1.glm.linear	1	77.1986	0.0105923	486.697	COL4A3BP
	IVW	0.0211495	0.0194215	-0.0169161	0.059215	1.02137	0.983226	1.061	0.276168	SeqId_19251_56.PHENO1.glm.linear	3	316.063	0.11624	487.989	SRGN
	IVW	0.1184	0.108744	-0.0947344	0.331535	1.12569	0.909614	1.39311	0.276244	SeqId_8080_24.PHENO1.glm.linear	1	27.2473	0.00376435	488.122	MSMP
	IVW	-0.0707862	0.0651923	-0.198561	0.0569884	0.931661	0.81991	1.05864	0.277565	SeqId_10627_87.PHENO1.glm.linear	1	125.554	0.0171135	490.457	APLP2
	IVW	-0.115142	0.106137	-0.323166	0.0928821	0.89124	0.723854	1.09733	0.27799	SeqId_7060_2.PHENO1.glm.linear	1	21.9816	0.00303908	491.209	ERO1L
	IVW	-0.0201316	0.0185602	-0.056509	0.0162458	0.98007	0.945058	1.01638	0.278071	SeqId_17692_2.PHENO1.glm.linear	8	767.156	0.46002	491.351	BTN3A3
	IVW	-0.0716002	0.0660425	-0.201041	0.0578407	0.930903	0.817879	1.05955	0.278297	SeqId_3445_53.PHENO1.glm.linear	1	79.9205	0.0109616	491.75	IL15RA
	IVW	-0.0229269	0.0212036	-0.0644853	0.0186314	0.977334	0.93755	1.01881	0.279575	SeqId_16055_3.PHENO1.glm.linear	7	152.989	0.129403	494.009	CFHR5
	IVW	0.133661	0.123616	-0.108622	0.375943	1.143	0.897069	1.45636	0.279582	SeqId_17757_86.PHENO1.glm.linear	1	20.7232	0.0028656	494.022	CAB39
	IVW	0.0567095	0.0524674	-0.0461247	0.159544	1.05835	0.954923	1.17298	0.279763	SeqId_10366_11.PHENO1.glm.linear	1	114.602	0.0156441	494.341	PDGFRA
	IVW	0.014274	0.0132356	-0.0116674	0.0402153	1.01438	0.9884	1.04103	0.280834	SeqId_3580_25.PHENO1.glm.linear	8	328.743	0.267435	496.233	SERPINA1
	IVW	0.0173522	0.0160914	-0.0141864	0.0488907	1.0175	0.985914	1.05011	0.280877	SeqId_12396_19.PHENO1.glm.linear	13	130.459	0.190666	496.31	HIBCH
	IVW	-0.143308	0.133087	-0.404154	0.117538	0.866487	0.667542	1.12472	0.28157	SeqId_15376_134.PHENO1.glm.linear	1	20.2765	0.00280399	497.534	CTSE
	IVW	0.0134351	0.0124794	-0.0110241	0.0378942	1.01353	0.989036	1.03862	0.281667	SeqId_15385_116.PHENO1.glm.linear	8	361.615	0.286515	497.705	FABP2
	IVW	-0.0772723	0.071817	-0.218031	0.0634865	0.925638	0.8041	1.06555	0.281945	SeqId_11302_237.PHENO1.glm.linear	2	100.397	0.0270949	498.197	TNR
	IVW	-0.0387673	0.0360436	-0.109412	0.0318769	0.961975	0.896361	1.03239	0.282121	SeqId_15521_4.PHENO1.glm.linear	4	260.142	0.126152	498.508	CLSTN1
	IVW	-0.0151015	0.0140598	-0.0426582	0.0124553	0.985012	0.958239	1.01253	0.282785	SeqId_6227_1.PHENO1.glm.linear	7	324.278	0.239573	499.681	KLK10
	IVW	-0.085862	0.0801445	-0.242942	0.0712183	0.917721	0.784317	1.07382	0.284017	SeqId_15524_30.PHENO1.glm.linear	1	43.884	0.00604889	501.857	PGAM2
	IVW	0.0670907	0.0626648	-0.0557301	0.189912	1.06939	0.945794	1.20914	0.284337	SeqId_11248_43.PHENO1.glm.linear	1	83.1191	0.0113954	502.423	UROS
	IVW	-0.0158518	0.0148189	-0.0448964	0.0131928	0.984273	0.956097	1.01328	0.284754	SeqId_9578_263.PHENO1.glm.linear	11	263.795	0.287223	503.161	MANSC4
	IVW	0.0298725	0.0279376	-0.0248842	0.0846292	1.03032	0.975423	1.08831	0.284954	SeqId_10924_258.PHENO1.glm.linear	2	232.5	0.0605863	503.514	CYB5D2
	IVW	0.0172926	0.0161872	-0.0144338	0.0490189	1.01744	0.98567	1.05024	0.285392	SeqId_5620_13.PHENO1.glm.linear	5	362.005	0.200734	504.288	PAM
	IVW	0.101912	0.0954106	-0.0850891	0.288914	1.10729	0.91843	1.33498	0.285456	SeqId_2614_28.PHENO1.glm.linear	1	37.2793	0.00514319	504.4	EFNA4
	IVW	0.0426187	0.0399511	-0.0356841	0.120921	1.04354	0.964945	1.12854	0.286075	SeqId_8476_11.PHENO1.glm.linear	2	117.628	0.0315981	505.495	CHGA
	IVW	-0.0398631	0.037531	-0.113422	0.0336962	0.960921	0.892773	1.03427	0.288172	SeqId_16914_104.PHENO1.glm.linear	5	82.2144	0.0539601	509.2	CD14
	IVW	-0.0335431	0.0315811	-0.0954409	0.0283546	0.967013	0.908972	1.02876	0.288178	SeqId_8394_56.PHENO1.glm.linear	1	342.039	0.0452849	509.21	RNASE2
	IVW	-0.0498197	0.0469093	-0.14176	0.0421208	0.951401	0.867829	1.04302	0.288216	SeqId_13931_22.PHENO1.glm.linear	1	152.552	0.0207171	509.278	PSMD9
	IVW	-0.0242496	0.0228352	-0.0690057	0.0205066	0.976042	0.933321	1.02072	0.288263	SeqId_12411_60.PHENO1.glm.linear	6	111.712	0.0851001	509.362	MAX
	IVW	-0.0277823	0.0261849	-0.0791037	0.0235391	0.9726	0.923944	1.02382	0.288688	SeqId_16288_17.PHENO1.glm.linear	6	78.2817	0.0611919	510.111	EPHA4
	IVW	0.089725	0.084648	-0.0761821	0.255632	1.09387	0.926647	1.29128	0.289155	SeqId_5464_52.PHENO1.glm.linear	1	52.8232	0.0072721	510.937	GRB2
	IVW	-0.0329949	0.0311297	-0.0940081	0.0280183	0.967544	0.910275	1.02841	0.289183	SeqId_18214_2.PHENO1.glm.linear	4	97.312	0.0512354	510.987	GCLM
	IVW	0.0239019	0.0225635	-0.0203217	0.0681256	1.02419	0.979883	1.0705	0.289455	SeqId_5632_6.PHENO1.glm.linear	4	194.85	0.0975788	511.467	CRTAC1
	IVW	-0.0528518	0.050013	-0.150875	0.0451718	0.948521	0.859955	1.04621	0.29062	SeqId_18186_15.PHENO1.glm.linear	2	87.7361	0.0237591	513.526	TARS
	IVW	0.0258192	0.0245198	-0.0222387	0.0738772	1.02616	0.978007	1.07667	0.292344	SeqId_5631_83.PHENO1.glm.linear	3	210.538	0.0805566	516.571	MLN
	IVW	-0.0903292	0.0858358	-0.258564	0.0779058	0.91363	0.772159	1.08102	0.292639	SeqId_12020_39.PHENO1.glm.linear	1	45.5029	0.00627064	517.094	BPGM
	IVW	0.055598	0.0528903	-0.048065	0.159261	1.05717	0.953072	1.17264	0.293169	SeqId_15587_20.PHENO1.glm.linear	3	33.5975	0.0137887	518.029	FOLR2
	IVW	-0.124174	0.118241	-0.355922	0.107574	0.883226	0.700527	1.11357	0.293636	SeqId_18191_23.PHENO1.glm.linear	1	21.901	0.00302798	518.854	RANBP1
	IVW	0.0301168	0.0288213	-0.0263719	0.0866054	1.03057	0.973973	1.09047	0.296046	SeqId_4929_55.PHENO1.glm.linear	5	89.7056	0.0585888	523.114	SHBG
	IVW	0.0154434	0.0148089	-0.0135815	0.0444682	1.01556	0.98651	1.04547	0.297019	SeqId_5238_26.PHENO1.glm.linear	8	244.131	0.213283	524.832	PPIE
	IVW	0.133817	0.12838	-0.117803	0.385437	1.14318	0.888871	1.47026	0.297248	SeqId_11214_40.PHENO1.glm.linear	1	20.4614	0.0028295	525.237	DNAJB9
	IVW	-0.17359	0.166644	-0.500206	0.153026	0.840641	0.606406	1.16535	0.297558	SeqId_14157_21.PHENO1.glm.linear	1	20.5791	0.00284573	525.785	YWHAE
	IVW	0.043997	0.0422369	-0.0387859	0.12678	1.04498	0.961957	1.13517	0.297564	SeqId_17161_1.PHENO1.glm.linear	2	88.3691	0.0239264	525.796	DDOST
	IVW	-0.0108686	0.0104623	-0.0313744	0.00963714	0.98919	0.969113	1.00968	0.298881	SeqId_10037_98.PHENO1.glm.linear	13	332.786	0.37537	528.123	SIGLEC12
	IVW	0.0338347	0.0326463	-0.0301509	0.0978202	1.03441	0.970299	1.10276	0.300015	SeqId_2948_58.PHENO1.glm.linear	6	109.126	0.0832942	530.126	GHR
	IVW	-0.0239505	0.0231114	-0.069248	0.0213469	0.976334	0.933095	1.02158	0.300058	SeqId_13381_49.PHENO1.glm.linear	5	137.552	0.0871157	530.202	B4GALT1
	IVW	0.116354	0.112366	-0.10388	0.336587	1.12339	0.901334	1.40016	0.300441	SeqId_15433_4.PHENO1.glm.linear	1	25.5856	0.00353559	530.88	SRC
	IVW	-0.0244738	0.0237198	-0.0709636	0.0220161	0.975823	0.931496	1.02226	0.302172	SeqId_18884_22.PHENO1.glm.linear	4	133.501	0.0689749	533.937	DNAJB4
	IVW	-0.0801904	0.0777438	-0.232566	0.0721846	0.922941	0.792498	1.07485	0.30232	SeqId_4301_58.PHENO1.glm.linear	1	19.8807	0.00274942	534.2	TK1
	IVW	0.029206	0.0284635	-0.0265815	0.0849935	1.02964	0.973769	1.08871	0.304851	SeqId_8890_9.PHENO1.glm.linear	2	211.29	0.0553653	538.672	TMEM132B
	IVW	-0.0238738	0.0233033	-0.0695474	0.0217998	0.976409	0.932816	1.02204	0.305607	SeqId_2974_61.PHENO1.glm.linear	8	82.8932	0.084293	540.008	CNTN1
	IVW	0.238975	0.23338	-0.218442	0.696391	1.26995	0.80377	2.0065	0.305848	SeqId_9834_62.PHENO1.glm.linear	1	38.6059	0.00532524	540.434	ADH1B
	IVW	0.0546029	0.0533912	-0.0500419	0.159248	1.05612	0.95119	1.17263	0.306452	SeqId_15529_33.PHENO1.glm.linear	1	108.596	0.0148364	541.5	CSRP1
	IVW	0.0207071	0.0202635	-0.0190087	0.0604228	1.02092	0.981171	1.06229	0.306833	SeqId_16621_77.PHENO1.glm.linear	4	297.961	0.141889	542.174	APOA1BP
	IVW	0.0151746	0.0148657	-0.0139616	0.0443109	1.01529	0.986135	1.04531	0.307359	SeqId_8099_42.PHENO1.glm.linear	9	205.976	0.204685	543.102	SPON2
	IVW	-0.0247244	0.0242317	-0.0722177	0.0227689	0.975579	0.930328	1.02303	0.30757	SeqId_4332_6.PHENO1.glm.linear	5	206.499	0.125311	543.477	CLEC1B
	IVW	-0.0194364	0.0190646	-0.0568024	0.0179296	0.980751	0.944781	1.01809	0.307966	SeqId_19561_216.PHENO1.glm.linear	9	109.495	0.120347	544.176	PLXND1
	IVW	-0.0280902	0.027565	-0.0821165	0.0259361	0.972301	0.921165	1.02628	0.308177	SeqId_15503_15.PHENO1.glm.linear	3	151.602	0.0593448	544.548	LEFTY2
	IVW	-0.0428902	0.042134	-0.125471	0.039691	0.958017	0.882081	1.04049	0.308703	SeqId_17347_80.PHENO1.glm.linear	1	201.85	0.0272298	545.479	AIDA
	IVW	0.0371083	0.0364612	-0.0343545	0.108571	1.03781	0.966229	1.11468	0.308799	SeqId_16594_44.PHENO1.glm.linear	2	280.948	0.0722984	545.648	FAIM
	IVW	0.0750289	0.0737744	-0.0695663	0.219624	1.07792	0.932798	1.24561	0.309151	SeqId_3285_23.PHENO1.glm.linear	1	22.7438	0.00314413	546.27	C1R
	IVW	0.0710378	0.0699734	-0.0661076	0.208183	1.07362	0.93603	1.23144	0.310005	SeqId_12599_10.PHENO1.glm.linear	1	72.6555	0.00997514	547.78	FERMT3
	IVW	0.0320862	0.0316433	-0.0299335	0.0941059	1.03261	0.97051	1.09868	0.310584	SeqId_13624_17.PHENO1.glm.linear	1	362.502	0.0478645	548.802	NADK
	IVW	-0.0283495	0.0281026	-0.0834295	0.0267306	0.972049	0.919956	1.02709	0.313078	SeqId_9018_38.PHENO1.glm.linear	5	94.8738	0.0617558	553.208	PCDH10
	IVW	0.0175142	0.0173846	-0.016559	0.0515874	1.01767	0.983577	1.05294	0.313717	SeqId_3593_72.PHENO1.glm.linear	6	196.68	0.140719	554.338	CASP3
	IVW	-0.0912781	0.0907578	-0.26916	0.086604	0.912764	0.764021	1.09046	0.314544	SeqId_15678_71.PHENO1.glm.linear	1	31.7197	0.00437953	555.8	DKK2
	IVW	0.0189401	0.0188338	-0.0179733	0.0558536	1.01912	0.982187	1.05744	0.314585	SeqId_6649_51.PHENO1.glm.linear	6	240.875	0.167057	555.871	NTN1
	IVW	-0.0485775	0.0484011	-0.143442	0.0462869	0.952584	0.866371	1.04737	0.31555	SeqId_4960_72.PHENO1.glm.linear	2	64.6517	0.0176179	557.577	ANXA1
	IVW	-0.0117989	0.0117616	-0.0348512	0.0112534	0.98827	0.965749	1.01132	0.315779	SeqId_6556_5.PHENO1.glm.linear	11	339.72	0.341648	557.981	ENPP5
	IVW	-0.0436132	0.0435135	-0.128898	0.0416718	0.957324	0.879063	1.04255	0.316204	SeqId_14047_78.PHENO1.glm.linear	1	77.4089	0.0106208	558.732	BDNF
	IVW	0.0371725	0.0371218	-0.035585	0.10993	1.03787	0.965041	1.1162	0.316651	SeqId_15387_44.PHENO1.glm.linear	7	61.8119	0.0566511	559.522	NRP2
	IVW	-0.105012	0.104955	-0.31072	0.100695	0.900314	0.732919	1.10594	0.317046	SeqId_9265_10.PHENO1.glm.linear	1	31.7111	0.00437835	560.22	GLIPR1
	IVW	0.0519356	0.0519119	-0.0498099	0.153681	1.05331	0.95141	1.16612	0.31709	SeqId_13590_1.PHENO1.glm.linear	2	100.221	0.0270486	560.298	REXO2
	IVW	0.0532953	0.0532941	-0.0511593	0.15775	1.05474	0.950127	1.17087	0.3173	SeqId_15641_20.PHENO1.glm.linear	2	56.0422	0.0153077	560.669	TMEFF1
	IVW	0.0315855	0.0315865	-0.0303229	0.093494	1.03209	0.970132	1.098	0.317326	SeqId_5657_28.PHENO1.glm.linear	4	156.18	0.0797578	560.715	ST3GAL1
	IVW	0.0179448	0.0179486	-0.0172338	0.0531233	1.01811	0.982914	1.05456	0.317413	SeqId_15499_11.PHENO1.glm.linear	6	163.831	0.120037	560.869	ATRN
	IVW	0.0513787	0.051403	-0.0493695	0.152127	1.05272	0.951829	1.16431	0.31754	SeqId_15617_8.PHENO1.glm.linear	1	114.102	0.0155768	561.093	XCL2
	IVW	0.115442	0.115525	-0.110983	0.341867	1.12237	0.894954	1.40757	0.31766	SeqId_18830_1.PHENO1.glm.linear	1	34.1926	0.00471935	561.304	ITLN1
	IVW	0.0321516	0.032212	-0.0309827	0.0952859	1.03267	0.969492	1.09997	0.318218	SeqId_2827_23.PHENO1.glm.linear	4	75.3686	0.0401459	562.292	CX3CL1
	IVW	0.0129437	0.0129842	-0.012505	0.0383923	1.01303	0.987573	1.03914	0.318825	SeqId_18289_16.PHENO1.glm.linear	5	365.288	0.202187	563.364	CCL15
	IVW	-0.0245537	0.0246611	-0.0728885	0.0237811	0.975745	0.929704	1.02407	0.319422	SeqId_3298_52.PHENO1.glm.linear	8	89.1306	0.0900645	564.418	CNTN4
	IVW	-0.0399199	0.0401126	-0.118539	0.0386995	0.960866	0.888217	1.03946	0.319642	SeqId_8969_49.PHENO1.glm.linear	5	81.8965	0.0537627	564.807	CD14
	IVW	-0.0141631	0.0142476	-0.042088	0.0137617	0.985937	0.958785	1.01386	0.320189	SeqId_4374_45.PHENO1.glm.linear	12	186.072	0.236711	565.774	GDF15
	IVW	-0.109969	0.110843	-0.327217	0.107278	0.895862	0.720927	1.11324	0.321138	SeqId_5021_13.PHENO1.glm.linear	1	34.5845	0.00477318	567.451	PPA1
	IVW	-0.0887656	0.0895249	-0.264231	0.0866999	0.91506	0.767796	1.09057	0.321432	SeqId_15566_10.PHENO1.glm.linear	1	47.5773	0.00655462	567.971	CNN1
	IVW	-0.0143256	0.0145442	-0.0428318	0.0141806	0.985777	0.958073	1.01428	0.324641	SeqId_19557_3.PHENO1.glm.linear	15	192.825	0.286676	573.641	KLB
	IVW	-0.236038	0.240373	-0.707161	0.235085	0.789751	0.493042	1.26502	0.326117	SeqId_4157_2.PHENO1.glm.linear	1	22.5774	0.0031212	576.249	F2
	IVW	-0.0152465	0.0156026	-0.0458271	0.015334	0.984869	0.955207	1.01545	0.328481	SeqId_8039_41.PHENO1.glm.linear	6	328.743	0.214901	580.425	FAM177A1
	IVW	0.0297947	0.0305492	-0.0300806	0.0896701	1.03024	0.970367	1.09381	0.32941	SeqId_9599_6.PHENO1.glm.linear	3	162.855	0.0634701	582.068	PIANP
	IVW	0.015316	0.0157098	-0.0154745	0.0461066	1.01543	0.984645	1.04719	0.329591	SeqId_19289_29.PHENO1.glm.linear	13	193.511	0.258954	582.387	UROD
	IVW	0.0679335	0.069681	-0.0686386	0.204506	1.07029	0.933664	1.22692	0.329599	SeqId_5339_49.PHENO1.glm.linear	1	67.8093	0.00931599	582.401	S100A9
	IVW	0.102538	0.105406	-0.104054	0.30913	1.10798	0.901177	1.36224	0.330656	SeqId_17818_22.PHENO1.glm.linear	1	22.3304	0.00308715	584.269	SUGT1
	IVW	-0.142056	0.146065	-0.428338	0.144225	0.867572	0.651591	1.15514	0.330774	SeqId_5918_5.PHENO1.glm.linear	2	26.4271	0.00727734	584.477	PSME1
	IVW	-0.0142115	0.0146139	-0.0428542	0.0144311	0.985889	0.958051	1.01454	0.330817	SeqId_14156_33.PHENO1.glm.linear	12	269.781	0.310171	584.553	YWHAB
	IVW	0.0504424	0.051892	-0.0512641	0.152149	1.05174	0.950028	1.16433	0.331018	SeqId_2925_9.PHENO1.glm.linear	1	122.52	0.0167068	584.91	SERPINE1
	IVW	-0.0916727	0.0943433	-0.276582	0.0932367	0.912404	0.758371	1.09772	0.331203	SeqId_12546_1.PHENO1.glm.linear	2	34.2929	0.00942294	585.236	SMTN
	IVW	0.0209933	0.0216253	-0.0213916	0.0633781	1.02122	0.978836	1.06543	0.331661	SeqId_2190_55.PHENO1.glm.linear	7	130.943	0.112859	586.045	F11
	IVW	0.0992423	0.102784	-0.102212	0.300696	1.10433	0.902839	1.3508	0.334276	SeqId_16322_10.PHENO1.glm.linear	1	32.1403	0.00443734	590.665	PACAP
	IVW	0.0133424	0.0138343	-0.0137724	0.0404572	1.01343	0.986322	1.04129	0.334824	SeqId_9313_27.PHENO1.glm.linear	12	266.424	0.307498	591.633	CBLN1
	IVW	0.0351133	0.0364862	-0.0363984	0.106625	1.03574	0.964256	1.11252	0.335863	SeqId_6392_7.PHENO1.glm.linear	3	96.5888	0.0386419	593.469	WISP2
	IVW	0.0290255	0.0302245	-0.0302135	0.0882645	1.02945	0.970238	1.09228	0.336889	SeqId_13405_61.PHENO1.glm.linear	4	108.492	0.0567874	595.283	SPINK2
	IVW	-0.0146878	0.0153302	-0.0447344	0.0153588	0.98542	0.956251	1.01548	0.338014	SeqId_2741_22.PHENO1.glm.linear	6	292.815	0.196018	597.27	SIGLEC6
	IVW	0.0735398	0.0769016	-0.0771847	0.224264	1.07631	0.925719	1.2514	0.338929	SeqId_15640_54.PHENO1.glm.linear	1	24.7949	0.0034267	598.888	TAGLN
	IVW	0.0321676	0.0336638	-0.0338124	0.0981475	1.03269	0.966753	1.10313	0.339298	SeqId_19372_7.PHENO1.glm.linear	5	145.781	0.0918489	599.54	MDGA2
	IVW	-0.065875	0.0689927	-0.201098	0.0693483	0.936248	0.817832	1.07181	0.339674	SeqId_13450_49.PHENO1.glm.linear	1	125.813	0.0171481	600.203	USP8
	IVW	-0.119838	0.125579	-0.365968	0.126293	0.887065	0.693525	1.13461	0.339942	SeqId_19606_28.PHENO1.glm.linear	1	22.0862	0.0030535	600.678	IHH
	IVW	0.0976892	0.102588	-0.103379	0.298758	1.10262	0.901785	1.34818	0.340971	SeqId_18401_18.PHENO1.glm.linear	2	82.6024	0.0224	602.495	ALKBH3
	IVW	0.0656182	0.0689107	-0.0694443	0.200681	1.06782	0.932912	1.22223	0.340985	SeqId_8346_9.PHENO1.glm.linear	3	26.7618	0.0110141	602.521	DPP7
	IVW	-0.025057	0.0263481	-0.0766983	0.0265844	0.975254	0.926169	1.02694	0.341606	SeqId_11493_169.PHENO1.glm.linear	3	194.077	0.0747289	603.618	DYNLL2
	IVW	-0.029913	0.0314592	-0.0915719	0.0317458	0.97053	0.912496	1.03226	0.341679	SeqId_6367_66.PHENO1.glm.linear	4	109.466	0.0572683	603.748	FMOD
	IVW	0.039587	0.0417781	-0.0422965	0.12147	1.04038	0.958585	1.12916	0.343356	SeqId_12637_7.PHENO1.glm.linear	2	111.975	0.0301253	606.711	CRAT
	IVW	-0.029054	0.0306829	-0.0891913	0.0310833	0.971364	0.914671	1.03157	0.343683	SeqId_3461_58.PHENO1.glm.linear	3	134.462	0.0529909	607.288	BCAN
	IVW	0.0119461	0.0126221	-0.0127928	0.036685	1.01202	0.987289	1.03737	0.343924	SeqId_19377_14.PHENO1.glm.linear	11	283.878	0.302476	607.713	OLFM2
	IVW	0.0155925	0.0165029	-0.0167525	0.0479376	1.01571	0.983387	1.04911	0.344743	SeqId_11187_11.PHENO1.glm.linear	10	241.412	0.251049	609.16	CLEC12A
	IVW	-0.0129678	0.0137513	-0.0399199	0.0139844	0.987116	0.960866	1.01408	0.345672	SeqId_9906_21.PHENO1.glm.linear	12	211.824	0.260923	610.803	SPOCK3
	IVW	-0.0481801	0.0511055	-0.148345	0.0519848	0.952962	0.862134	1.05336	0.345805	SeqId_11530_37.PHENO1.glm.linear	3	55.192	0.0224523	611.037	HMBS
	IVW	-0.0212218	0.0225195	-0.0653591	0.0229155	0.979002	0.936731	1.02318	0.346	SeqId_9793_145.PHENO1.glm.linear	7	110.072	0.0966086	611.383	IGDCC4
	IVW	-0.0129026	0.0137043	-0.0397626	0.0139574	0.98718	0.961018	1.01406	0.346451	SeqId_16823_75.PHENO1.glm.linear	11	253.604	0.279226	612.178	APOL3
	IVW	0.0113529	0.0120661	-0.0122963	0.0350021	1.01142	0.987779	1.03562	0.346763	SeqId_11649_3.PHENO1.glm.linear	13	247.004	0.308457	612.731	SMAP1
	IVW	0.0213913	0.0228097	-0.0233149	0.0660976	1.02162	0.976955	1.06833	0.348339	SeqId_8296_117.PHENO1.glm.linear	6	219.987	0.154813	615.516	KDELC2
	IVW	0.0158135	0.0169013	-0.0173126	0.0489395	1.01594	0.982836	1.05016	0.349461	SeqId_6414_8.PHENO1.glm.linear	11	207.335	0.240536	617.498	OAF
	IVW	-0.0620177	0.0663257	-0.192014	0.0679782	0.939866	0.825296	1.07034	0.349764	SeqId_5061_27.PHENO1.glm.linear	1	84.3829	0.0115666	618.032	ICOSLG
	IVW	-0.0385448	0.0412474	-0.119388	0.0422985	0.962189	0.887463	1.04321	0.350057	SeqId_2635_61.PHENO1.glm.linear	1	221.064	0.0297446	618.55	LAYN
	IVW	0.0116758	0.0125011	-0.0128258	0.0361775	1.01174	0.987256	1.03684	0.350311	SeqId_4435_66.PHENO1.glm.linear	7	430.583	0.294947	618.999	ENPP7
	IVW	0.0142072	0.0152316	-0.0156461	0.0440605	1.01431	0.984476	1.04505	0.350949	SeqId_3420_21.PHENO1.glm.linear	6	402.603	0.251061	620.126	CA13
	IVW	-0.040267	0.0431999	-0.124937	0.0444032	0.960533	0.882552	1.0454	0.35128	SeqId_2877_3.PHENO1.glm.linear	1	203.188	0.0274053	620.712	UBE2I
	IVW	-0.0609411	0.0654327	-0.189187	0.0673047	0.940879	0.827632	1.06962	0.35167	SeqId_7246_4.PHENO1.glm.linear	1	75.1589	0.0103153	621.401	FREM2
	IVW	0.0293481	0.031521	-0.032432	0.0911281	1.02978	0.968088	1.09541	0.351821	SeqId_6998_106.PHENO1.glm.linear	4	93.1811	0.0491674	621.667	ASPH
	IVW	-0.0613467	0.0659833	-0.190672	0.0679782	0.940497	0.826404	1.07034	0.35251	SeqId_14111_15.PHENO1.glm.linear	1	58.85	0.00809508	622.886	THBS2
	IVW	-0.0344894	0.037122	-0.107247	0.0382684	0.966099	0.898304	1.03901	0.352847	SeqId_9341_1.PHENO1.glm.linear	6	104.49	0.0800388	623.48	PDGFD
	IVW	0.0499504	0.0538126	-0.0555203	0.155421	1.05122	0.945993	1.16815	0.353288	SeqId_13059_33.PHENO1.glm.linear	2	61.6215	0.0168061	624.261	RFK
	IVW	0.0218378	0.0235652	-0.0243492	0.0680247	1.02208	0.975945	1.07039	0.354084	SeqId_4455_89.PHENO1.glm.linear	4	184.835	0.0930301	625.667	MFGE8
	IVW	-0.06028	0.0652281	-0.188125	0.0675648	0.941501	0.828511	1.0699	0.355413	SeqId_12646_2.PHENO1.glm.linear	1	78.7534	0.0108033	628.014	RPE
	IVW	0.0314187	0.0340685	-0.0353542	0.0981916	1.03192	0.965263	1.10317	0.356413	SeqId_17819_30.PHENO1.glm.linear	1	211.302	0.0284685	629.781	FAHD1
	IVW	0.101742	0.110853	-0.115527	0.31901	1.1071	0.890897	1.37577	0.358722	SeqId_4840_73.PHENO1.glm.linear	1	26.9271	0.00372028	633.861	CSF3
	IVW	-0.0613603	0.0668597	-0.192403	0.0696824	0.940484	0.824974	1.07217	0.358752	SeqId_5301_7.PHENO1.glm.linear	1	76.84	0.0105436	633.914	CCL11
	IVW	-0.0698404	0.0761442	-0.21908	0.0793995	0.932543	0.803257	1.08264	0.359031	SeqId_13975_56.PHENO1.glm.linear	1	57.2745	0.00788007	634.409	PPFIA1
	IVW	0.0115085	0.0125553	-0.0130995	0.0361166	1.01158	0.986986	1.03678	0.359339	SeqId_13717_15.PHENO1.glm.linear	9	287.8	0.26449	634.951	FCN2
[truncated: 1,092 more rows]

## Sheet: Table S8
	Supplementary Table 8. Mendelian randomization analysis of associations of circulating proteins levels with HF in patients with CHD (The FinnGen study)
[truncated: 1,770 more rows]

[truncated: 10 more sheets: Table S9, Table S10, Table S11, Table S12, Table S13, Table S14, Table S15, Table S16, Table S17, Table S18]
